# Supplementary material for: Cingulin regulates hair cell cuticular plate morphology and is required for hearing in human and mouse
Source: EMBO Mol Med. 2023 Sep 11;15(11):e17611. doi: 10.15252/emmm.202317611 (PMC10630877; doi:10.15252/emmm.202317611)
Supplement: Supplementary file 3 — Source Data for Expanded View [file EMMM-15-e17611-s013.zip]

Archive with 104 entries (85 files):
- Figure EV1/EV1A-B/
- Figure EV1/EV1A-B/Audiograms of the individuals within the family.xlsx
- Figure EV2/EV2B/
- Figure EV2/EV2B/Mut CGN.tif
- Figure EV2/EV2B/Mut DAPI.tif
- Figure EV2/EV2B/Mut EGFP.tif
- Figure EV2/EV2B/Mut Merge.tif
- Figure EV2/EV2B/WT CGN.tif
- Figure EV2/EV2B/WT DAPI.tif
- Figure EV2/EV2B/WT EGFP.tif
- Figure EV2/EV2B/WT Merge.tif
- Figure EV2/EV2C/
- Figure EV2/EV2C/western actin.tif
- Figure EV2/EV2C/western EGFP.tif
- Figure EV2/EV2D/
- Figure EV2/EV2D/RT-qPCR Cgn expression in transfected MDCK cells.xlsx
- Figure EV2/EV2E/
- Figure EV2/EV2E/Mut CGN.tif
- Figure EV2/EV2E/Mut DAPI.tif
- Figure EV2/EV2E/Mut EGFP.tif
- Figure EV2/EV2E/Mut Merge.tif
- Figure EV2/EV2E/WT CGN.tif
- Figure EV2/EV2E/WT DAPI.tif
- Figure EV2/EV2E/WT EGFP.tif
- Figure EV2/EV2E/WT Merge.tif
- Figure EV2/EV2F/
- Figure EV2/EV2F/10x Mut DAPI.tif
- Figure EV2/EV2F/10x Mut EGFP.tif
- Figure EV2/EV2F/10x Mut Merge.tif
- Figure EV2/EV2F/10x WT DAPI.tif
- Figure EV2/EV2F/10x WT EGFP.tif
- Figure EV2/EV2F/10x WT Merge.tif
- Figure EV2/EV2F/40x Mut DAPI.tif
- Figure EV2/EV2F/40x Mut EGFP.tif
- Figure EV2/EV2F/40x Mut Merge.tif
- Figure EV2/EV2F/40x WT DAPI.tif
- Figure EV2/EV2F/40x WT EGFP.tif
- Figure EV2/EV2F/40x WT Merge.tif
- Figure EV2/EV2G/
- Figure EV2/EV2G/western actin.tif
- Figure EV2/EV2G/western EGFP.tif
- Figure EV3/EV3B/
- Figure EV3/EV3B/Genotyping Cgn-flox pou4f3-creER.Tif
- Figure EV3/EV3C/
- Figure EV3/EV3C/Cgn-fl CGN.tif
- Figure EV3/EV3C/Cgn-fl EGFP.tif
- Figure EV3/EV3C/Cgn-fl Merge.tif
- Figure EV3/EV3C/Cgn-fl-Pou4f3-creER CGN.tif
- Figure EV3/EV3C/Cgn-fl-Pou4f3-creER EGFP.tif
- Figure EV3/EV3C/Cgn-fl-Pou4f3-creER Merge.tif
- Figure EV3/EV3D/
- Figure EV3/EV3D/Efficiency of Cre-mediated recombination.xlsx
- Figure EV3/EV3G/
- Figure EV3/EV3G/Genotyping Cgn-delG.tif
- Figure EV4/EV4A/
- Figure EV4/EV4A/Quantification of Cgn protein expression in P21 Cgn-KI lung.xlsx
- Figure EV4/EV4A/Quantification of Cgn protein expression Western blot/
- Figure EV4/EV4A/Quantification of Cgn protein expression Western blot/western actin.tif
- Figure EV4/EV4A/Quantification of Cgn protein expression Western blot/western CGN.tif
- Figure EV4/EV4B/
- Figure EV4/EV4B/Quantification of Cgn expression levels at the cuticular plates in Cgn-KI mouse.xlsx
- Figure EV4/EV4B/Whole mount immunofluorescence of Cgn expression/
- Figure EV4/EV4B/Whole mount immunofluorescence of Cgn expression/HE CGN.tif
- Figure EV4/EV4B/Whole mount immunofluorescence of Cgn expression/HE LMO7.tif
- Figure EV4/EV4B/Whole mount immunofluorescence of Cgn expression/HE Merge.tif
- Figure EV4/EV4B/Whole mount immunofluorescence of Cgn expression/HO CGN.tif
- Figure EV4/EV4B/Whole mount immunofluorescence of Cgn expression/HO LMO7.tif
- Figure EV4/EV4B/Whole mount immunofluorescence of Cgn expression/HO Merge.tif
- Figure EV4/EV4B/Whole mount immunofluorescence of Cgn expression/WT CGN.tif
- Figure EV4/EV4B/Whole mount immunofluorescence of Cgn expression/WT LMO7.tif
- Figure EV4/EV4B/Whole mount immunofluorescence of Cgn expression/WT Merge.tif
- Figure EV5/EV5A/
- Figure EV5/EV5A/P14 utricle CGN.tif
- Figure EV5/EV5A/P14 utricle Merge.tif
- Figure EV5/EV5A/P14 utricle Parvalbumin.tif
- Figure EV5/EV5A/P21 utricle CGN.tif
- Figure EV5/EV5A/P21 utricle Merge.tif
- Figure EV5/EV5A/P21 utricle Parvalbumin.tif
- Figure EV5/EV5A/P3 utricle CGN.tif
- Figure EV5/EV5A/P3 utricle Merge.tif
- Figure EV5/EV5A/P3 utricle Parvalbumin.tif
- Figure EV5/EV5B/
- Figure EV5/EV5B/P14 utricle CGN.tif
- Figure EV5/EV5B/P14 utricle LMO7.tif
- Figure EV5/EV5B/P14 utricle Merge.tif
- Figure EV5/EV5B/P21 utricle CGN.tif
- Figure EV5/EV5B/P21 utricle LMO7.tif
- Figure EV5/EV5B/P21 utricle Merge.tif
- Figure EV5/EV5B/P3 utricle CGN.tif
- Figure EV5/EV5B/P3 utricle LMO7.tif
- Figure EV5/EV5B/P3 utricle Merge.tif
- Figure EV5/EV5C/
- Figure EV5/EV5C/HE utricle CGN.tif
- Figure EV5/EV5C/HE utricle LMO7.tif
- Figure EV5/EV5C/HE utricle Merge.tif
- Figure EV5/EV5C/HO utricle CGN.tif
- Figure EV5/EV5C/HO utricle LMO7.tif
- Figure EV5/EV5C/HO utricle Merge.tif
- Figure EV5/EV5C/WT utricle CGN.tif
- Figure EV5/EV5C/WT utricle LMO7.tif
- Figure EV5/EV5C/WT utricle Merge.tif
- Figure EV5/EV5D/
- Figure EV5/EV5D/Rotarod tests of 2-months old Cgn-KI mouse.xlsx
- Source Data_Appendix Figures Final.zip
