# Supplementary material for: Cingulin regulates hair cell cuticular plate morphology and is required for hearing in human and mouse
Source: EMBO Mol Med. 2023 Sep 11;15(11):e17611. doi: 10.15252/emmm.202317611 (PMC10630877; doi:10.15252/emmm.202317611)
Supplement: Supplementary file 3 — Source Data for Expanded View [file EMMM-15-e17611-s013.zip › Figure EV1/EV1A-B/Audiograms of the individuals within the family.xlsx]

## Sheet: Fig EV1A
Fig EV1A Affected
	III:2			III:4			III:6			III:8			IV:3			IV:5
Frequency (kHz)\Ear	Right	Left		Right	Left		Right	Left		Right	Left		Right	Left		Right	Left
250	100	50		85	60		85	80		60	70		50	45		65	65
500	95	65		90	65		95	85		75	95		70	75		85	85
1k	95	70		100	105		100	105		100	105		95	90		105	105
2k	90	70		105	105		105	105		105	105		105	105		105	105
4k	105	65		105	105		105	105		105	105		105	105		105	105
8k	85	50		85	85		85	85		85	85		85	85		85	85

## Sheet: Fig EV1B
Fig EV1B Unaffected
	II:2			III:1			III:3			III:9			IV:1
Frequency (kHz)\Ear	Right	Left		Right	Left		Right	Left		Right	Left		Right	Left
250	100	50		20	25		20	20		20	15		15	20
500	95	65		25	25		20	20		20	15		20	15
1k	95	70		25	30		15	15		20	15		20	15
2k	90	70		25	25		15	15		20	25		10	15
4k	105	65		30	35		35	20		15	20		15	15
8k	85	50		25	30		45	20		15	20		15	15
