# Supplementary material for: Cingulin regulates hair cell cuticular plate morphology and is required for hearing in human and mouse
Source: EMBO Mol Med. 2023 Sep 11;15(11):e17611. doi: 10.15252/emmm.202317611 (PMC10630877; doi:10.15252/emmm.202317611)
Supplement: Supplementary file 3 — Source Data for Expanded View [file EMMM-15-e17611-s013.zip › Figure EV2/EV2D/RT-qPCR Cgn expression in transfected MDCK cells.xlsx]

## Sheet: Fig EV2D
Fig EV2D
WT	p.L1110Lfs*17
1.11858	1.26722
1.00463	0.725309
0.88987	0.818848
