# Supplementary material for: Cingulin regulates hair cell cuticular plate morphology and is required for hearing in human and mouse
Source: EMBO Mol Med. 2023 Sep 11;15(11):e17611. doi: 10.15252/emmm.202317611 (PMC10630877; doi:10.15252/emmm.202317611)
Supplement: Supplementary file 3 — Source Data for Expanded View [file EMMM-15-e17611-s013.zip › Figure EV3/EV3D/Efficiency of Cre-mediated recombination.xlsx]

## Sheet: Fig EV3D
Fig EV3D
IHC		OHC
Cgnfl/fl	Cgnfl/fl;Pou4f3creER/+	Cgnfl/fl	Cgnfl/fl;Pou4f3creER/+
0	44	0	58.11
0	48	0	55.42
0	62.5	0	69.01
0	40	0	25.97
	26.09		38.57
	26.92		35
	54.17		61.25
	47.83		50
	56		79.45
	88.24		96.88
	80		97.73
	73.33		94.59
	78.57		93.88
	56		48.75
	50		46.67
	75		58.97
	20.83		50.63
	41.67		44
	28		56.32
	48
	44
	50
