# Supplementary material for: Cingulin regulates hair cell cuticular plate morphology and is required for hearing in human and mouse
Source: EMBO Mol Med. 2023 Sep 11;15(11):e17611. doi: 10.15252/emmm.202317611 (PMC10630877; doi:10.15252/emmm.202317611)
Supplement: Supplementary file 3 — Source Data for Expanded View [file EMMM-15-e17611-s013.zip › Figure EV4/EV4A/Quantification of Cgn protein expression in P21 Cgn-KI lung.xlsx]

## Sheet: Fig EV4A
Fig EV4A
Cgn+/+	CgndelG/+	CgndelG/delG
0.977286	0.686038	0.085992
1.09241	0.484226	0.048188
0.930308	0.576191	0.054142
