# Supplementary material for: Cingulin regulates hair cell cuticular plate morphology and is required for hearing in human and mouse
Source: EMBO Mol Med. 2023 Sep 11;15(11):e17611. doi: 10.15252/emmm.202317611 (PMC10630877; doi:10.15252/emmm.202317611)
Supplement: Supplementary file 3 — Source Data for Expanded View [file EMMM-15-e17611-s013.zip › Figure EV4/EV4B/Quantification of Cgn expression levels at the cuticular plates in Cgn-KI mouse.xlsx]

## Sheet: Fig EV4B
Fig EV4B
Cgn+/+	CgndelG/+	CgndelG/delG
0.483977	0.936989	0.373456
0.726663	0.844143	0.344317
0.925851	0.996178	0.310032
0.793372	0.874149	0.337766
0.890094	0.821546	0.349716
0.93663	0.859983	0.321052
0.905516	0.751551	0.264185
0.918337	0.727496	0.35802
0.935919	0.804244	0.364718
0.842792	1.05912	0.30618
0.959566	0.802361	0.342885
0.932327	0.802642	0.312598
0.849554	0.84226	0.326058
1.01756	0.806876	0.363816
0.649574	0.84237	0.395486
0.573051	0.8517	0.354078
0.756786	0.898381	0.334072
1.07588	1.084	0.363692
0.706802	0.867584	0.317248
0.808071	0.786139	0.346315
0.810359	0.770987	0.330989
0.887445	0.839151	0.326946
0.81955	1.02075	0.315875
1.05825	0.833725	0.350477
0.968051	0.925125	0.315368
0.91742	0.84851	0.309607
0.933617	0.929715	0.341453
0.985061	0.913776	0.362986
0.864599	0.925617	0.325034
0.773107	0.900388	0.35339
0.950056	0.887575	0.375969
0.977943	0.916766	0.366772
0.762825	1.17698	0.329066
0.94767	0.983493	0.375307
0.92723	0.810642	0.327455
0.725084	0.731129	0.387417
0.895931	0.908194	0.29398
0.923682	0.815527	0.338743
1.03563	0.781483	0.360458
1.0691	0.769396	0.309127
1.11987	0.691766	0.318049
0.922681	0.926505	0.31776
0.939716	0.992849	0.361132
1.00595	0.985558	0.323779
0.808814	0.875781	0.378352
0.740419	0.907254	0.319747
0.732587	0.861487	0.347987
1.02062	0.893111	0.393846
1.08835	0.970209	0.227997
0.927763	0.650841	0.227627
1.25777	0.723924	0.227766
1.12132	0.66435	0.21869
0.875853	0.718461	0.211783
0.913125	0.640466	0.211306
1.15681	0.584907	0.205444
1.15071	0.638893	0.178959
0.917556	0.659185	0.184813
1.24819	0.670702	0.222328
0.97298	0.714198	0.206207
0.855746	0.526851	0.166127
0.884287	0.662748	0.184894
1.00573	0.642462	0.190222
1.20997	0.643902	0.20394
1.08634	0.658867	0.20542
1.09197	0.711256	0.225223
1.43106	0.686644	0.225319
1.06228	0.739253	0.18925
1.01578	0.713206	0.18064
1.02713	0.717313	0.193033
1.02933	0.773864	0.17845
1.04014	0.65054	0.215803
1.06783	0.64239	0.172955
1.04691	0.733819	0.191286
1.20596	0.673871	0.202904
1.30534	0.659092	0.17056
1.01041	0.665331	0.219662
1.13437	0.628756	0.208709
1.13806	0.725449	0.203616
0.666346	0.657741	0.209146
0.969509	0.778504	0.222166
1.29118	0.737492	0.206222
1.25798	0.910632	0.215587
1.21391	0.848814	0.190965
1.04163	0.786179	0.214372
0.847148	0.738134	0.17749
0.974949	0.819776	0.162549
0.843474	0.745408	0.200486
0.773997	0.682386	0.194621
0.845641	0.693406	0.194742
0.78624	0.64702	0.204451
0.876758	0.719496	0.193007
0.918189	0.687031	0.192186
1.02491	0.805199	0.193739
0.982154	0.718846	0.209863
1.01738	0.740936	0.188486
1.03184	0.879086	0.119458
0.956861	0.806217	0.0999264
1.02509	0.831958	0.108944
1.05819	1.05024	0.11059
1.0081	1.07555	0.112808
1.23208	1.10504	0.111027
0.83153	0.885412	0.109132
0.959493	1.08721	0.116328
0.997911	1.02092	0.102888
1.0625	0.929012	0.104493
1.05622	0.949006	0.107524
1.07887	0.801482	0.114697
0.855179	1.01012	0.11015
0.821835	1.12128	0.117933
0.811515	1.10985	0.106746
0.884362	0.891234	0.134194
0.86409	1.02955	0.105089
1.08778	1.10374	0.106668
1.05123	1.20506	0.108664
1.47145	1.07057	0.110853
1.14727	0.974672	0.107709
1.12207	0.832201	0.102234
1.0325	0.979776	0.10808
1.25297	0.671676	0.101896
1.1375	0.832614	0.10633
0.770729	0.782472	0.111571
1.22965	0.788059	0.103652
1.2806	0.998726	0.0927595
1.06836	0.735378	0.121031
0.973009	1.05599	0.110578
1.1283	0.894791	0.103727
1.13228	0.929683	0.13046
1.4112	0.930267	0.11361
1.07575	0.831489	0.118743
1.15233	0.834002	0.115712
1.05844	0.776667	0.099724
0.966385	0.867523	0.116244
1.10268	0.789829	0.102373
1.0241	0.919346	0.10447
1.28177	0.767403	0.102498
1.05605	0.823778	0.119874
1.24058	0.729677	0.103663
1.28409	0.922314	0.108299
1.24262	0.857042	0.107837
1.37487	0.870199	0.115194
1.27084	0.821089	0.110124
1.12591	0.741885	0.122442
1.08901	0.755886	0.116218
	0.739048	0.122596
	0.796404
	0.923951
	0.780158
	0.956749
