# Supplementary material for: Cingulin regulates hair cell cuticular plate morphology and is required for hearing in human and mouse
Source: EMBO Mol Med. 2023 Sep 11;15(11):e17611. doi: 10.15252/emmm.202317611 (PMC10630877; doi:10.15252/emmm.202317611)
Supplement: Supplementary file 3 — Source Data for Expanded View [file EMMM-15-e17611-s013.zip › Figure EV5/EV5D/Rotarod tests of 2-months old Cgn-KI mouse.xlsx]

## Sheet: Fig EV5D
Fig EV5D
	Cgn+/+							CgndelG/+											CgndelG/delG
Speed\Sample ID	1	2	3	4	5	6		1	2	3	4	5	6	7	8	9	10		1	2	3
12 rpm	240	189.667	221	165.667	213	240		237	229.333	240	196	240	197.667	204	215.333	240	240		240	240	240
20 rpm	240	176	240	209	240	207		240	202.333	240	240	167.667	191.667	192.333	223	240	240		240	240	240
0-44 rpm	41.3333	40.6667	33	41.3333	53	48.6667		41	39	47.3333	51.6667	31.6667	36.6667	45.3333	48.6667	37.6667	41.3333		39.3333	54.6667	40
