# Supplementary material for: Cingulin regulates hair cell cuticular plate morphology and is required for hearing in human and mouse
Source: EMBO Mol Med. 2023 Sep 11;15(11):e17611. doi: 10.15252/emmm.202317611 (PMC10630877; doi:10.15252/emmm.202317611)
Supplement: Supplementary file 5 — Source Data for Figure 1 [file EMMM-15-e17611-s010.zip]

Archive with 3 entries (1 files):
- Figure 1/
- Figure 1/1B/
- Figure 1/1B/Audiograms of the proband IV2.xlsx
