# Supplementary material for: Cingulin regulates hair cell cuticular plate morphology and is required for hearing in human and mouse
Source: EMBO Mol Med. 2023 Sep 11;15(11):e17611. doi: 10.15252/emmm.202317611 (PMC10630877; doi:10.15252/emmm.202317611)
Supplement: Supplementary file 5 — Source Data for Figure 1 [file EMMM-15-e17611-s010.zip › Figure 1/1B/Audiograms of the proband IV2.xlsx]

## Sheet: Fig 1B
Fig 1B
	IV:2
Frequency (kHz)\Age	7y	10y	12y	13y
125	17.5	40	65
250	32.5	75	85	70
500	67.5	85	95	90
1k	82.5	95	100	100
2k	72.5	65	100	105
4k	65	70	100	105
8k	77.5	85	85	85
