# Supplementary material for: Cingulin regulates hair cell cuticular plate morphology and is required for hearing in human and mouse
Source: EMBO Mol Med. 2023 Sep 11;15(11):e17611. doi: 10.15252/emmm.202317611 (PMC10630877; doi:10.15252/emmm.202317611)
Supplement: Supplementary file 6 — Source Data for Figure 2 [file EMMM-15-e17611-s001.zip]

Archive with 35 entries (26 files):
- Figure 2/
- Figure 2/2A/
- Figure 2/2A/RT-qPCR Cgn expression in different mouse organs.xlsx
- Figure 2/2B/
- Figure 2/2B/western actin.tif
- Figure 2/2B/western Cgn.tif
- Figure 2/2C/
- Figure 2/2C/RT-qPCR Cgn expression in postnatal mouse cochlea.xlsx
- Figure 2/2D/
- Figure 2/2D/western actin.tif
- Figure 2/2D/western CGN.tif
- Figure 2/2E/
- Figure 2/2E/RNA-seq Cgn expression in different cochlear cell types.xlsx
- Figure 2/2F-G/
- Figure 2/2F-G/Cgn expression levels at the cuticular plates in postnatal mouse.xlsx
- Figure 2/2F-G/Whole mount immunofluorescence of Cgn expression LMO7/
- Figure 2/2F-G/Whole mount immunofluorescence of Cgn expression LMO7/P14 cochlea CGN.tif
- Figure 2/2F-G/Whole mount immunofluorescence of Cgn expression LMO7/P14 cochlea LMO7.tif
- Figure 2/2F-G/Whole mount immunofluorescence of Cgn expression LMO7/P14 cochlea Merge.tif
- Figure 2/2F-G/Whole mount immunofluorescence of Cgn expression LMO7/P21 cochlea CGN.tif
- Figure 2/2F-G/Whole mount immunofluorescence of Cgn expression LMO7/P21 cochlea LMO7.tif
- Figure 2/2F-G/Whole mount immunofluorescence of Cgn expression LMO7/P21 cochlea Merge.tif
- Figure 2/2F-G/Whole mount immunofluorescence of Cgn expression LMO7/P3 cochlea CGN.tif
- Figure 2/2F-G/Whole mount immunofluorescence of Cgn expression LMO7/P3 cochlea LMO7.tif
- Figure 2/2F-G/Whole mount immunofluorescence of Cgn expression LMO7/P3 cochlea Merge.tif
- Figure 2/2F-G/Whole mount immunofluorescence of Cgn expression Parvalbumin/
- Figure 2/2F-G/Whole mount immunofluorescence of Cgn expression Parvalbumin/P14 cochlea CGN.tif
- Figure 2/2F-G/Whole mount immunofluorescence of Cgn expression Parvalbumin/P14 cochlea Merge.tif
- Figure 2/2F-G/Whole mount immunofluorescence of Cgn expression Parvalbumin/P14 Cochlea Parvalbumin.tif
- Figure 2/2F-G/Whole mount immunofluorescence of Cgn expression Parvalbumin/P21 Cochlea CGN.tif
- Figure 2/2F-G/Whole mount immunofluorescence of Cgn expression Parvalbumin/P21 Cochlea Merge.tif
- Figure 2/2F-G/Whole mount immunofluorescence of Cgn expression Parvalbumin/P21 Cochlea Parvalbumin.tif
- Figure 2/2F-G/Whole mount immunofluorescence of Cgn expression Parvalbumin/P3 cochlea CGN.tif
- Figure 2/2F-G/Whole mount immunofluorescence of Cgn expression Parvalbumin/P3 cochlea Merge.tif
- Figure 2/2F-G/Whole mount immunofluorescence of Cgn expression Parvalbumin/P3 cochlea Parvalbumin.tif
