# Supplementary material for: Cingulin regulates hair cell cuticular plate morphology and is required for hearing in human and mouse
Source: EMBO Mol Med. 2023 Sep 11;15(11):e17611. doi: 10.15252/emmm.202317611 (PMC10630877; doi:10.15252/emmm.202317611)
Supplement: Supplementary file 6 — Source Data for Figure 2 [file EMMM-15-e17611-s001.zip › Figure 2/2A/RT-qPCR Cgn expression in different mouse organs.xlsx]

## Sheet: Fig 2A
Fig 2A
Cochlea	Uterus	Ovary	Testis	Blood	Brain	Kidney	Heart	Lung	Intestine	Muscle	Spleen	Liver
0.739694	6.6116	3.29436	21.3205	0.145592	0.15283	1.06069	0.033146	44.3235	5.61454	0.003826	0.372419	1.38032
1.35191	7.75432	3.3058	20.1006	0.286181	0.181118	1.27899	0.021344	55.9087	5.63403	0.003545	0.249135	1.31494
1.04608	5.22042	3.43228	19.0824	0.26334	0.111878	1.25701	0.021869	52.5275	5.22042	0.004597	0.078563	1.03886
1.08298	5.71268	4.0255							4.60808
0.803851	5.00777	3.31536							2.70226
1.09809									3.6914
0.666265
1.01689
1.37952
1.54132
0.855101
0.811784
