# Supplementary material for: Cingulin regulates hair cell cuticular plate morphology and is required for hearing in human and mouse
Source: EMBO Mol Med. 2023 Sep 11;15(11):e17611. doi: 10.15252/emmm.202317611 (PMC10630877; doi:10.15252/emmm.202317611)
Supplement: Supplementary file 6 — Source Data for Figure 2 [file EMMM-15-e17611-s001.zip › Figure 2/2C/RT-qPCR Cgn expression in postnatal mouse cochlea.xlsx]

## Sheet: Fig 2C
Fig 2C
P0	P7	P14	P28
0.517334	0.49626	1.12441	1.56284
1.82661	0.613088	1.28714	0.945512
0.913304	0.281102	1.12441	1.91742
1.37952	0.709152	1.88448	1.60677
0.88833	0.73162	1.11664	3.70421
0.945512	0.765337	1.62357	1.65195
