# Supplementary material for: Cingulin regulates hair cell cuticular plate morphology and is required for hearing in human and mouse
Source: EMBO Mol Med. 2023 Sep 11;15(11):e17611. doi: 10.15252/emmm.202317611 (PMC10630877; doi:10.15252/emmm.202317611)
Supplement: Supplementary file 6 — Source Data for Figure 2 [file EMMM-15-e17611-s001.zip › Figure 2/2E/RNA-seq Cgn expression in different cochlear cell types.xlsx]

## Sheet: Fig 2E
Fig 2E
IHCs	OHCs	Deiters	Pillars
26.0859	53.7642	13.0313	16.4976
26.3635	55.501	12.2305	15.9315
25.8021	53.9135	13.1506	14.3329
26.5938	55.4687	12.3151	15.2021
	52.5541	12.1879	15.3599
	53.9505	12.0108	16.2462
