# Supplementary material for: Cingulin regulates hair cell cuticular plate morphology and is required for hearing in human and mouse
Source: EMBO Mol Med. 2023 Sep 11;15(11):e17611. doi: 10.15252/emmm.202317611 (PMC10630877; doi:10.15252/emmm.202317611)
Supplement: Supplementary file 6 — Source Data for Figure 2 [file EMMM-15-e17611-s001.zip › Figure 2/2F-G/Cgn expression levels at the cuticular plates in postnatal mouse.xlsx]

## Sheet: Fig 2G
Fig 2G
P3	P14	P21
0.919329	1.3127	2.75785
0.960812	1.27111	2.54113
0.864893	1.31999	2.28988
0.96855	1.35501	2.14248
0.874532	1.28275	1.79595
0.980462	1.45289	1.7685
0.999651	1.23945	2.03416
0.866385	1.53886	1.90009
0.931779	1.32376	2.0625
0.990255	1.58192	1.87708
0.935364	1.31299	1.98333
0.983949	1.43573	2.32671
0.957648	1.40471	2.45816
0.977514	1.35936	2.23224
0.987976	1.43769	2.75985
0.874834	1.56732	2.38045
0.966999	1.45628	2.59574
0.973771	1.16737	2.97741
0.959416	1.15947	2.95328
0.891849	1.2158	2.7965
0.866469	0.967768	2.46513
0.916218	1.25264	2.5008
0.758155	1.19869	2.2644
0.933208	1.10782	2.27967
0.911377	1.36886	2.42717
0.951968	1.2587	2.71364
1.01228	1.49967	2.76112
0.93771	1.14986	3.01909
0.96766	1.52743	2.96759
0.957886	1.30893	3.07326
0.876767	0.97667	3.11053
0.927751	1.37327	3.1086
0.844214	1.64364	2.2537
0.982822	0.9063	2.17111
0.908495	1.06774	2.37231
0.899282	0.90866	2.61973
0.906171	0.948826	2.60411
0.965863	1.0071	2.68805
0.908791	1.11843	2.57514
0.980593	0.998228	2.61783
0.812072	1.21345	2.72651
1.15461	1.1402	2.67654
1.16192	0.967944	2.78893
1.12205	1.02522	2.89686
1.05845	1.18336	2.86069
1.0316	1.04061	2.96957
1.11845	0.928458	2.94377
1.07677	0.914786	2.95059
1.06396	1.19024	1.96493
0.977776	1.2693	1.97023
1.12644	1.25382	1.72161
1.13651	1.41395	1.91838
1.10106	1.11943	1.53879
1.13511	1.15711	2.01303
1.15455	0.996061	1.92102
1.13546	1.17346	1.78593
1.19602	0.892801	1.90884
1.15623	1.07449	1.61431
1.14768	1.10759	1.83294
1.15255	1.01952	1.86536
1.16515	1.17679	1.57153
1.10712	1.16851	1.72078
1.08823	1.23465	1.82103
1.13297	1.06208	1.80309
1.1271	1.26317	1.88203
1.11976	1.23802	1.88496
1.1373	1.10883	1.80591
1.17733	1.17471	1.90889
1.21861	1.25527	1.8905
1.20281	1.04709	1.71213
1.22579	1.06011	1.89301
1.24215	1.02112	1.58736
1.2242	1.20676	1.75741
1.16706	1.20549	1.83567
1.18097	1.12002	1.62773
1.19039	1.13929	1.62159
1.15571	1.06996	1.74694
1.14841	1.12864	1.65065
1.16331	1.09763	1.76749
1.11792	1.23367	1.84208
1.10656	1.01644	1.4835
1.18567	1.05429	2.0652
1.15385	0.909941	1.47176
1.14364	0.906813	1.67619
1.17987	0.975704	1.69192
1.20941	0.990546	1.45861
1.24377	0.904234	1.39295
1.00192	0.885584	1.59528
0.971354	0.962843	1.62819
0.975829	0.919382	1.57573
0.974659	0.943636	1.47971
0.987101	0.927428	1.32062
1.05125	0.888692	1.56793
1.01965	0.964263	1.36778
0.878064	0.985722	1.41453
0.974808	0.955212	1.48357
0.976437	1.86636	1.68198
0.944053	1.55186	2.05867
0.871901	1.21706	1.98775
0.970077	1.22704	2.12979
0.953283	1.42552	1.85142
0.986493	2.28071	2.04096
1.02178	1.38923	1.87719
0.987542	1.52132	2.01863
0.94823	1.53445	2.22678
1.00055	1.70348	1.83383
1.03069	1.61165	2.18604
0.922273	1.9224	1.89087
1.00957	1.82077	1.84641
0.982375	1.5975	1.78358
0.966304	1.75819	1.76744
0.983243	1.60865	1.95038
0.930356	1.79177	2.41888
1.01457	1.67353	2.14199
0.861557	1.4502	2.24183
1.03753	1.68961	2.14583
0.981197	1.71126	2.13705
1.0065	1.92043	2.5075
0.988112	1.93334	1.95624
0.98315	1.74244	1.76989
1.02354	1.75869	1.94659
1.01896	1.87266	2.15626
0.938754	1.85885	2.01141
0.983792	1.87852	1.91881
0.945662	1.66721	2.20347
0.933557	1.51671	1.89899
0.964958	1.58121	1.94106
1.01084	1.99669	2.32285
0.963323	1.66592	2.08696
0.909886	2.00969	2.21862
	1.51827	2.42391
	1.73113	2.3436
	1.88689	2.29827
	1.49416	2.68154
	1.50819	2.529
	1.64833	2.36807
	1.52909	2.23315
	1.68273	2.31442
	1.76447	2.18461
	1.86301	2.11362
	1.84282	2.06224
	1.68291	2.28379
	1.86514	2.15923
	1.66775	2.32615
	1.66182	2.23027
	2.22696	2.22976
	2.30432	1.9424
	2.7579	1.88748
	2.10112	1.82311
	2.26561	1.68952
	2.18334	1.68857
	2.3355	1.79855
	2.17022	1.65403
	2.31264	1.89108
	2.51993	1.57471
	2.2834	1.87455
	2.45497	1.72954
	2.62897	1.74323
	2.51512	1.66067
	2.58621	1.85481
	2.92216	1.8674
	2.63043	1.72301
	2.46462	1.73515
	2.38329	1.77883
	2.47234	1.82133
	2.3975	1.73249
	2.37747	1.72896
	2.84192	1.87312
	2.11617	1.75129
	2.28588	1.6507
	2.07185	2.04823
	2.35989	1.98462
	2.10575	1.9568
	2.52352	1.65408
	2.43154	1.74899
	2.61592	1.98665
	2.37753	1.97154
	2.50047	1.91526
	2.38424	1.59926
	2.90017	1.4562
	2.56577	1.6087
	2.30534	1.65921
	2.3868	1.55432
	2.37934	1.59399
		1.80379
		1.56961
		1.67634
		1.44659
		1.41232
		1.59208
		1.37109
		1.66918
		1.44828
