# Supplementary material for: Cingulin regulates hair cell cuticular plate morphology and is required for hearing in human and mouse
Source: EMBO Mol Med. 2023 Sep 11;15(11):e17611. doi: 10.15252/emmm.202317611 (PMC10630877; doi:10.15252/emmm.202317611)
Supplement: Supplementary file 7 — Source Data for Figure 3 [file EMMM-15-e17611-s009.zip]

Archive with 24 entries (19 files):
- Figure 3/
- Figure 3/3B/
- Figure 3/3B/Mut CGN.tif
- Figure 3/3B/Mut DAPI.tif
- Figure 3/3B/Mut Flag.tif
- Figure 3/3B/Mut Merge.tif
- Figure 3/3B/WT CGN.tif
- Figure 3/3B/WT DAPI.tif
- Figure 3/3B/WT Flag.tif
- Figure 3/3B/WT Merge.tif
- Figure 3/3C/
- Figure 3/3C/western actin.Tif
- Figure 3/3C/western Flag.Tif
- Figure 3/3D/
- Figure 3/3D/RT-qPCR Cgn expression in transfected MDCK cells.xlsx
- Figure 3/3E/
- Figure 3/3E/Mut CGN.tif
- Figure 3/3E/Mut DAPI.tif
- Figure 3/3E/Mut Flag.tif
- Figure 3/3E/Mut Merge.tif
- Figure 3/3E/WT CGN.tif
- Figure 3/3E/WT DAPI.tif
- Figure 3/3E/WT Flag.tif
- Figure 3/3E/WT Merge.tif
