# Supplementary material for: Cingulin regulates hair cell cuticular plate morphology and is required for hearing in human and mouse
Source: EMBO Mol Med. 2023 Sep 11;15(11):e17611. doi: 10.15252/emmm.202317611 (PMC10630877; doi:10.15252/emmm.202317611)
Supplement: Supplementary file 7 — Source Data for Figure 3 [file EMMM-15-e17611-s009.zip › Figure 3/3D/RT-qPCR Cgn expression in transfected MDCK cells.xlsx]

## Sheet: Fig 3D
Fig 3D
WT	p.L1110Lfs*17
1.08674	1.11342
0.936272	1.15669
0.982821	0.91067
