# Supplementary material for: Cingulin regulates hair cell cuticular plate morphology and is required for hearing in human and mouse
Source: EMBO Mol Med. 2023 Sep 11;15(11):e17611. doi: 10.15252/emmm.202317611 (PMC10630877; doi:10.15252/emmm.202317611)
Supplement: Supplementary file 8 — Source Data for Figure 4 [file EMMM-15-e17611-s007.zip]

Archive with 18 entries (14 files):
- Figure 4/
- Figure 4/4A-I/
- Figure 4/4A-I/DPOAE and ABR measurements of the 2-months old Cgn-cKO mice.xlsx
- Figure 4/4J/
- Figure 4/4J/Cgn-fl 16kHz Myosin7a.tif
- Figure 4/4J/Cgn-fl 16kHz phalloidin.tif
- Figure 4/4J/Cgn-fl 32kHz Myosin7a.tif
- Figure 4/4J/Cgn-fl 32kHz phalloidin.tif
- Figure 4/4J/Cgn-fl 8kHz Myosin7a.tif
- Figure 4/4J/Cgn-fl 8kHz phalloidin.tif
- Figure 4/4J/Cgn-fl-Pou4f3-creER 16kHz Myosin7a.tif
- Figure 4/4J/Cgn-fl-Pou4f3-creER 16kHz phalloidin.tif
- Figure 4/4J/Cgn-fl-Pou4f3-creER 32kHz Myosin7a.tif
- Figure 4/4J/Cgn-fl-Pou4f3-creER 32kHz phalloidin.tif
- Figure 4/4J/Cgn-fl-Pou4f3-creER 8kHz Myosin7a.tif
- Figure 4/4J/Cgn-fl-Pou4f3-creER 8kHz phalloidin.tif
- Figure 4/4K/
- Figure 4/4K/Percentage of OHC loss in 2-months old Cgn-cKO mice.xlsx
