# Supplementary material for: Cingulin regulates hair cell cuticular plate morphology and is required for hearing in human and mouse
Source: EMBO Mol Med. 2023 Sep 11;15(11):e17611. doi: 10.15252/emmm.202317611 (PMC10630877; doi:10.15252/emmm.202317611)
Supplement: Supplementary file 8 — Source Data for Figure 4 [file EMMM-15-e17611-s007.zip › Figure 4/4A-I/DPOAE and ABR measurements of the 2-months old Cgn-cKO mice.xlsx]

## Sheet: Fig 4A-C
Fig 4A
	Cgnfl/fl																																	Cgnfl/fl;Pou4f3creER/+
Frequency (kHz)\Sample ID	1	2	3	4	5	6	7	8	9	10	11	12	13	14	15	16	17	18	19	20	21	22	23	24	25	26	27	28	29	30	31	32		1	2	3	4	5	6	7	8	9	10	11	12	13	14	15	16
5.6	68.34	67.78	67.63	68.92	69.2	68.75	60	65	67.52	68.5	67.54	67.96	70.34	70	68.18	68.34	68.78	69.97	68.9	68.3	70.17	69.7	68.38	70.04	70.12	67.97	68.08	70.05	68.97	70.74	69.31	67.7		67.34	68.35	70	69.46	68.41	70	80	69.41	70	69.25	70	70	70	70	70	67.17
8	54.33	63.83	69.6	68.35	72.51	70.48	50	65	65.93	67.52	62.45	69.1	55.18	70	64.69	60.62	56.55	71.56	60.99	71.05	54.42	56.11	60.27	59.17	55.85	70.17	69.57	57.62	49.92	56.91	70.79	62.27		62.95	66.18	70	67.05	65.37	55	50	70.01	55	62.16	50	75	60	60	70	66.8
11.3	30.15	39.3	47.03	40.81	54.53	47.35	35	20	33.62	38.5	33.91	36.76	27.87	60	49.49	33.73	29.42	47.74	32.51	76.7	31.94	31.56	31.43	33.28	26.87	59.13	75.92	29.8	27.09	30.6	75.37	35.98		33.53	37.83	50	38.97	36.94	30	20	37.77	20	34.45	30	65	25	35	45	34.87
16	28.01	32.88	24.28	27.51	41.4	29.19	30	30	28.16	28.48	29.76	28.01	24.56	40	37.01	33.26	26.91	31.35	30.2	80	28.73	32.72	31.63	30.68	28.17	39.61	80	32.23	28.13	30.45	80	32.73		32.36	31.24	60	31.22	25.61	25	20	32.04	25	28.45	20	80	30	25	45	33.62
22.6	22.49	30.66	25.13	26.97	28.44	30.86	65	25	22.78	28.04	24.03	26.92	23.12	35	51.56	27.96	24.96	34.88	24.26	80	25.35	20	27.35	26.53	23.64	45.69	80	20	20.47	26.06	67.05	32.1		24	30.73	45	29.97	24.63	20	30	37.02	20	23.09	20	80	20	30	20	29.12
32	24.1	35.36	27.32	28.7	45.22	70.73	70	65	30.61	34.06	31.71	27.82	26.61	35	75.82	27.73	23.52	42.35	27.56	80	34.59	27.76	51.16	66.16	41.38	77.35	80	31.91	30.68	32.53	80	57.74		62.49	74.42	65	69.38	29.54	25	75	70.66	60	30.81	25	80	30	55	70	60.51
Fig 4B
	Cgnfl/fl																																	Cgnfl/fl;Pou4f3creER/+
Frequency (kHz)\Sample ID	1	2	3	4	5	6	7	8	9	10	11	12	13	14	15	16	17	18	19	20	21	22	23	24	25	26	27	28	29	30	31	32		1	2	3	4	5	6	7	8	9	10	11	12	13	14	15	16
5.6	35	35	45	60	50	50	45	60	45	40	45	35	40	55	40	35	40	30	50	60	40	50	40	45	35	50	75	40	40	40	80	35		45	50	70	45	50	40	50	45	40	40	55	80	35	45	65	30
8	30	30	35	35	40	40	30	30	20	30	25	35	25	45	35	10	30	20	25	50	30	35	30	30	25	40	45	30	30	25	55	30		40	35	60	25	25	35	30	30	30	30	35	65	25	25	50	25
11.3	40	30	35	50	35	40	35	35	25	30	30	40	30	40	40	20	30	25	30	80	40	40	35	30	25	35	65	20	30	25	75	25		40	35	60	35	30	30	25	35	30	35	35	80	25	30	40	25
16	30	25	15	40	20	30	30	30	25	30	30	30	25	40	40	30	20	30	25	60	35	35	30	30	25	35	70	25	30	25	55	30		35	40	50	30	30	25	30	40	20	30	55	75	25	30	35	30
22.6	30	35	25	30	30	30	70	30	30	30	30	30	25	35	45	20	25	35	30	55	40	40	30	30	25	50	60	30	40	35	55	40		40	50	60	35	35	30	30	50	30	30	45	45	25	35	30	30
32	30	40	20	30	40	60	80	80	30	40	40	30	20	45	55	15	30	45	30	75	40	40	40	75	40	80	75	30	40	40	80	60		70	80	80	80	30	25	80	80	60	45	25	80	25	70	80	80
Fig 4C
	Cgnfl/fl																																	Cgnfl/fl;Pou4f3creER/+
Frequency (kHz)\Sample ID	1	2	3	4	5	6	7	8	9	10	11	12	13	14	15	16	17	18	19	20	21	22	23	24	25	26	27	28	29	30	31	32		1	2	3	4	5	6	7	8	9	10	11	12	13	14	15	16
5.6	0.21	0.74	0.35	0.07	0.29	0.25	0.24	0.34	0.42	0.27	0.03	0.29	0.4	0.31	0.37	0.65	0.15	0.44	0.3	0.08	0.22	0.18	0.52	0.59	0.05	0.62	-0.03	0.66	0.37	0.69	0.07	0.4		0.2	0.35	0.23	0.45	0.22	0.38	0.28	0.31	0.59	0.45	0.22	0.07	0.24	0.34	0.12	0.3
8	0.39	1.84	0.57	0.12	0.63	0.67	0.39	0.68	0.86	0.95	0.82	0.9	0.84	0.68	0.63	1.98	0.38	1.02	1.03	0.67	0.92	0.91	1.4	1.44	1.49	1.21	0.39	1.22	0.88	1.45	0.28	1.2		0.11	0.88	0.2	0.45	0.26	1.07	0.66	1.24	1.25	0.74	0.5	0.03	0.15	0.62	0.3	0.14
11.3	0.29	0.87	0.65	0.41	0.66	0.77	0.77	0.78	0.75	0.89	0.8	0.67	0.76	0.87	0.48	1.44	0.28	0.91	0.86	-0.01	0.55	0.55	0.98	1.15	0.98	1.1	0.18	1.17	0.89	1.26	0.15	1.07		0.21	0.46	0.36	0.38	0.41	1.05	0.63	0.97	0.95	0.52	0.34	0.13	0.27	0.39	0.05	0.18
16	0.21	2.12	1.07	0.77	1.42	0.99	0.53	1.27	1.13	1.39	0.56	0.91	1.18	1.1	0.65	1.89	0.49	1.25	1.54	0.45	0.47	0.77	1.19	1.54	1.38	1.65	0.34	1.25	1.04	1.49	0.51	1.42		0.27	1.11	0.81	0.72	0.79	1.54	0.96	1.33	1.5	0.99	0.29	0.18	-0.02	1.06	0.24	0.09
22.6	0.34	1.88	0.72	0.5	1.13	0.98	0.29	1.25	0.97	1.35	0.42	0.92	1.21	0.76	0.66	2.27	0.82	1.06	1.26	0.65	0.65	1	1.06	1.3	1.5	1.08	0.39	1.23	0.96	1.25	0.47	1.24		0.32	0.76	0.3	0.48	0.9	1.13	0.85	0.66	1.62	0.9	0.26	0.34	-0.03	0.8	0.15	0.3
32	0.38	0.96	0.81	0.02	0.48	0.38	0.06	-0.05	1.2	0.77	0.39	0.96	1.28	0.56	0.31	2.17	0.73	0.71	1	0.37	0.78	0.91	0.49	0.19	0.88	0	0.13	1.29	0.76	1.14	0.12	0.56		0.09	0.09	0.04	0.08	1.24	1.16	0.05	0.04	0.85	0.83	0.22	0.04	0.22	0.21	0.07	0.03
[truncated: 22 more columns]

## Sheet: Fig 4D-I
Fig 4D 5.6kHz
	Cgnfl/fl																																	Cgnfl/fl;Pou4f3creER/+
Level (dB SPL)\Sample ID	1	2	3	4	5	6	7	8	9	10	11	12	13	14	15	16	17	18	19	20	21	22	23	24	25	26	27	28	29	30	31	32		1	2	3	4	5	6	7	8	9	10	11	12	13	14	15	16
10	0.02	-0.07	0.07	0.02	-0.09	0.02	0.06	0.03	0.09	-0.01	-0.02	0.12	0.08	0.02	0.02	0.09	0.19	0.06	0.11	-0.05	0.16	0.01	0.07	0.04	0.07	-0.01	0	0.08	0.11	-0.01	0.09	0.09		0.03	-0.05	0.09	0.05	0.1	0.08	-0.04	-0.03	0.09	-0.04	0.07	0.13	0.03	0.02	0.1	0.02
20	0.07	0.03	0.22	-0.01	0.09	-0.02	0.02	0	0.1	0.06	-0.03	-0.01	0.1	0.08	0.07	0.05	0.13	0.09	0.04	0.02	0.1	-0.01	0.06	0.04	0.06	-0.07	0.06	0.01	0.13	-0.06	0.02	-0.03		0.05	0.07	0.11	0.05	0.06	0.21	0.1	0	0.01	-0.04	0.11	0.05	0.06	-0.02	0.13	0
30	0.11	0.01	-0.01	0.05	0.07	0.05	0.11	0.01	0.1	0.03	0.03	-0.01	0.05	0.04	0.04	0	0.04	0.07	0.09	-0.02	0.08	0.04	0.15	0.11	0.09	0.06	0.05	-0.01	0.06	0.05	0.01	0.05		0.04	0.01	-0.03	0	0.07	0.16	0.09	0.02	0.05	-0.05	0.07	0.05	0.05	0.04	0.07	0.03
40	0.07	0.1	0.17	0.08	0.08	-0.02	0.07	0.06	0.08	0.02	0.02	0.05	0.08	0.11	0.1	0.16	0.26	0.05	0.33	0.09	0.12	0.2	0.23	0.02	-0.02	0.07	0.01	0.08	0.1	0.11	0.07	0.13		0.08	0.02	0.04	0.04	0.2	0.14	0.08	0.13	0.07	0.02	0.02	0.03	0.08	0.06	0.04	0.05
50	0.16	0.18	0.13	-0.05	0.07	0.06	0.05	0.03	0.13	0	0	0.2	0.17	-0.01	0.05	0.25	0.1	0.08	0.22	-0.04	0.22	-0.04	0.41	0.19	0.01	0.07	0.01	0.13	0.12	0.23	0.1	0.15		0.04	0.14	0.05	0.02	0.06	0.3	0.05	0.16	0.01	0.18	0.06	0.06	0.18	0.11	-0.01	0.09
60	0.1	0.3	0.22	0.09	0.15	0.02	0.21	0.08	0.16	0.16	0.03	0.15	0.17	0.2	0.15	0.46	0.22	0.19	0.2	-0.03	0.3	0.18	0.59	0.13	-0.08	0.28	-0.04	0.34	0.19	0.32	0.05	0.27		0.1	0.3	0.07	0.15	0.14	0.39	0.22	0.17	0.29	0.32	0.13	0.02	0.26	0.12	-0.02	0.02
70	0.25	0.58	0.27	0.13	0.11	0.16	0.26	0.09	0.24	0.21	0.05	0.3	0.29	0.32	0.21	0.52	0.17	0.22	0.28	0.02	0.22	0.17	0.72	0.28	0.07	0.34	0.03	0.4	0.22	0.39	-0.06	0.47		0.15	0.25	0.17	0.19	0.17	0.45	0.11	0.26	0.36	0.3	0.29	0.06	0.29	0.25	0.04	0.07
80	0.21	0.74	0.35	0.07	0.29	0.25	0.24	0.34	0.42	0.27	0.03	0.29	0.4	0.31	0.37	0.65	0.15	0.44	0.3	0.08	0.22	0.18	1.4	0.59	0.05	0.62	-0.03	0.66	0.37	0.69	0.07	0.4		0.2	0.35	0.23	0.45	0.22	0.38	0.28	0.31	0.59	0.45	0.32	-0.01	0.28	0.48	0.04	0.24
Fig 4E 8kHz
	Cgnfl/fl																																	Cgnfl/fl;Pou4f3creER/+
Level (dB SPL)\Sample ID	1	2	3	4	5	6	7	8	9	10	11	12	13	14	15	16	17	18	19	20	21	22	23	24	25	26	27	28	29	30	31	32		1	2	3	4	5	6	7	8	9	10	11	12	13	14	15	16
10	0.08	0.07	0.05	0.03	0.09	0.05	0	0.04	0.04	0.03	0.08	0.1	0.15	0.03	0	-0.09	0.06	0.01	0.01	0.06	0.08	0.02	0.08	0.06	0.01	0.1	0.08	0.03	-0.04	0.04	0.08	0.07		0.1	-0.08	0.02	0.03	0.11	-0.01	0.04	0.05	0.04	-0.01	0.08	-0.01	-0.05	0.11	0.09	0.02
20	0	0.07	0.01	0.09	0.05	0.05	0.07	0.06	0.05	0.07	0.04	0.09	0.06	0.02	0.07	0.05	0.14	0.02	0.13	-0.02	0.06	0.05	0.06	0.07	0.01	0.11	0.1	0.03	0.01	0.07	0.03	0.11		0.11	0.04	0.03	0.01	0.06	0.02	0.03	-0.05	0.03	0.01	0.01	0.05	0.04	0.09	0.08	-0.01
30	0.11	0.19	-0.05	0.03	0.05	0.02	0.06	-0.04	0.16	0.06	0.14	0.09	0.1	0.09	0.11	0.21	0.24	0.08	0.13	0.01	0.18	0.13	0	0.21	0.13	0.05	0.04	0.16	0.09	0.12	0.04	0.26		0.07	0.06	0.08	0.09	0.05	0.14	0.04	0.08	0.14	0.09	0.09	-0.06	0.17	0.14	0.08	0.08
40	0.27	0.24	0.04	0.08	0.15	0.12	0.2	0.05	0.31	0.16	0.15	0.12	0.26	0.04	0.11	0.43	0.25	0.13	0.22	0.12	0.21	0.12	0.12	0.24	0.24	0.16	0.13	0.29	0.22	0.21	0.04	0.33		0.07	0.11	0.06	0.17	0.18	0.27	0.12	0.16	0.29	0.23	0.12	-0.05	0.11	0.23	0.1	0.07
50	0.17	0.41	0.25	0.14	0.33	0.33	0.24	0.22	0.34	0.27	0.26	0.29	0.21	0.1	0.28	0.73	0.11	0.32	0.25	0.1	0.21	0.31	0.17	0.32	0.63	0.33	0.09	0.53	0.12	0.32	0.05	0.43		0.11	0.3	0.1	0.21	0.26	0.43	0.15	0.33	0.36	0.22	0.31	0.12	0.17	0.28	0.12	0.27
60	0.19	0.63	0.45	0.19	0.39	0.3	0.18	0.19	0.55	0.34	0.35	0.37	0.48	0.36	0.23	0.75	0.13	0.41	0.72	0.23	0.38	0.45	0.33	0.44	0.64	0.5	0.11	0.61	0.44	0.84	0.16	0.48		0.18	0.38	0.17	0.33	0.48	0.56	0.28	0.33	0.36	0.5	0.34	0.09	0.33	0.41	0.16	0.43
70	0.14	0.76	0.38	0.09	0.24	0.54	0.33	0.1	0.63	0.39	0.34	0.46	0.65	0.46	0.32	0.94	0.29	0.5	0.49	0.29	0.49	0.26	0.4	0.73	1.01	0.64	0.34	0.72	0.42	0.74	0.13	0.76		0.27	0.34	0.13	0.49	0.48	0.6	0.25	0.77	0.74	0.34	0.47	0.04	0.33	0.54	0.41	0.38
80	0.39	1.84	0.57	0.12	0.63	0.67	0.39	0.68	0.86	0.95	0.82	0.9	0.84	0.68	0.63	1.98	0.38	1.02	1.03	0.67	0.92	0.91	0.98	1.44	1.49	1.21	0.39	1.22	0.88	1.45	0.28	1.2		0.11	0.88	0.2	0.45	0.26	1.07	0.66	1.24	1.25	0.74	0.78	0.04	0.57	1.02	0.37	0.52
Fig 4F 11.3kHz
	Cgnfl/fl																																	Cgnfl/fl;Pou4f3creER/+
Level (dB SPL)\Sample ID	1	2	3	4	5	6	7	8	9	10	11	12	13	14	15	16	17	18	19	20	21	22	23	24	25	26	27	28	29	30	31	32		1	2	3	4	5	6	7	8	9	10	11	12	13	14	15	16
10	0.01	0.06	0	-0.01	0.01	0.02	0.08	-0.01	0.06	0.01	0.1	0.03	0	0.07	0.06	0.04	0.08	0.03	0.14	0.1	0.1	-0.01	0.08	0.05	0.05	0.12	0.04	0.01	0.1	-0.04	0.1	0.04		0.08	0.07	-0.04	0.02	0.05	0.1	0.06	-0.1	0.02	-0.01		0.06	0.12	0.03	0.09	0.09
20	0.06	-0.03	0.1	-0.02	0.13	0.02	0.11	0.06	0.05	0.01	0.06	0.02	0.1	0.03	0.04	0.07	0.07	0.06	0.1	-0.02	0.05	0.01	0.06	0.13	0.07	0.02	0.07	0.1	0.04	-0.03	0.03	0.03		0.09	0.04	-0.05	-0.04	0.08	-0.02	0.04	-0.04	0.07	-0.09		0.07	0.07	0.06	0.08	0.08
30	0.11	0.09	0.02	0.08	0.06	0.08	0.07	0.12	0.14	0.02	0.13	0.12	0.08	0.04	0.03	0.13	0.07	0.14	0.02	0.05	0.17	0.08	0	0.12	0.08	-0.03	0.07	0.16	0.13	0.07	0.07	0.09		0.12	0.09	0.03	0.04	0.12	0.18	0.11	0	0.1	0		-0.06	0.04	0.05	0.06	0.05
40	0.11	0.16	0.18	0	0.13	0.19	0.16	0.06	0.21	0.17	0.25	0.09	0.14	0.06	0.11	0.2	0.15	0.16	0.15	0.02	0.07	0.06	0.12	0.11	0.29	0.07	0.04	0.21	0.19	0.16	0.12	0.19		0.05	0.06	0.17	0.05	0.13	0.18	0.17	0.14	0.14	0.09		0.03	0.22	0.15	0.12	0.04
50	0	0.48	0.17	-0.01	0.19	0.13	0.22	0.14	0.25	0.28	0.29	0.23	0.19	0.22	0.14	0.5	0.3	0.3	0.17	0.16	0.12	0.12	0.17	0.23	0.26	0.39	0.08	0.39	0.3	0.35	0.04	0.43		0.1	0.14	0.18	0.16	0.14	0.38	0.31	0.27	0.43	0.2		0.04	0.26	0.3	0.13	0.15
60	0.11	0.61	0.36	0.13	0.25	0.34	0.26	0.39	0.51	0.36	0.29	0.37	0.4	0.32	0.15	0.72	0.55	0.27	0.25	0.21	0.09	0.17	0.33	0.49	0.54	0.45	0.05	0.59	0.39	0.44	0.04	0.39		0.13	0.22	0.19	0.18	0.13	0.54	0.29	0.29	0.3	0.17		0.05	0.23	0.46	0.27	0.28
70	0.18	0.76	0.37	0.12	0.52	0.64	0.34	0.47	0.57	0.5	0.2	0.49	0.52	0.41	0.29	1.02	0.46	0.42	0.42	0.13	0.3	0.21	0.4	0.51	0.7	0.77	0.12	0.61	0.52	0.73	0.08	0.6		0.3	0.36	0.24	0.27	0.42	0.76	0.48	0.42	0.5	0.38		0.07	0.39	0.52	0.25	0.15
80	0.29	0.87	0.65	0.41	0.66	0.77	0.77	0.78	0.75	0.89	0.8	0.67	0.76	0.87	0.48	1.44	0.28	0.91	0.86	-0.01	0.55	0.55	0.98	1.15	0.98	1.1	0.18	1.17	0.89	1.26	0.15	1.07		0.21	0.46	0.36	0.38	0.41	1.05	0.63	0.97	0.95	0.52		0.03	0.68	0.8	0.45	0.63
Fig 4G 16kHz
	Cgnfl/fl																																	Cgnfl/fl;Pou4f3creER/+
Level (dB SPL)\Sample ID	1	2	3	4	5	6	7	8	9	10	11	12	13	14	15	16	17	18	19	20	21	22	23	24	25	26	27	28	29	30	31	32		1	2	3	4	5	6	7	8	9	10	11	12	13	14	15	16
10	0.05	0.1	0.01	0.02	0.18	0.04	0.09	0.1	0.08	0.09	0.04	0.11	0.07	0.08	0.09	0	0.1	0.06	0.1	0.06	0.08	0.03	0.08	0.03	0.11	0.04	0.11	-0.07	-0.03	-0.01	0.02	0.06		0.12	0	0.14	0.09	0.09	0.03	0.09	-0.01	-0.06	0.04	0.05	0	0.11	0.11	0.07	-0.06
20	-0.01	0.09	0.07	0.03	0.13	0	0.16	0.01	0.05	0.08	0.06	0.02	0.08	-0.02	0.1	0.08	0.03	0.16	0.03	-0.01	0.04	0	0.02	0.07	0.1	0.05	0.04	0.04	-0.01	0.1	0.06	0.03		0.02	0.03	0.01	0.06	-0.01	0.08	0.11	0.02	0.05	-0.08	0.03	0.03	0.06	0.05	0.01	0
30	0	0.11	0.06	0.03	0.22	0.18	-0.03	-0.04	0.14	0.03	0.08	0.01	0.18	0.08	0.04	0.2	0.18	0.07	0.09	0.06	0.01	0.06	0.09	0.11	0.12	0.04	0.03	0.09	0.12	0.11	0.05	0.11		0.03	0.02	0.13	-0.01	0.12	0.1	0.09	0.08	0.2	0.08	0.02	0.07	0.05	0.08	0.07	0.05
40	0.1	0.15	0.11	0.09	0.34	0.16	0.06	0.25	0.32	0.23	0.15	0.13	0.23	0.12	0.28	0.5	0.28	0.13	0.23	0.02	0.12	0.04	0.22	0.25	0.27	0.33	0.03	0.09	0.19	0.19	0.04	0.2		0.1	0.12	0.18	0.04	0.19	0.33	0.15	0.19	0.25	0.11	0.05	0.07	0.02	0.19	0.24	0.06
50	0.08	0.33	0.35	0.05	0.34	0.31	0.25	0.31	0.16	0.38	0.12	0.28	0.3	0.21	0.31	0.63	0.19	0.24	0.44	0.05	0.17	0.11	0.25	0.32	0.38	0.41	-0.02	0.37	0.39	0.34	0.07	0.36		0.03	0.14	0.25	0.06	0.3	0.46	0.22	0.29	0.36	0.14	0.02	0.1	0.2	0.3	0.23	0.14
60	0.22	0.63	0.39	0.3	0.6	0.67	0.2	0.56	0.39	0.43	0.28	0.36	0.34	0.31	0.41	0.99	0.34	0.27	0.54	0.2	0.12	0.34	0.5	0.61	0.7	0.94	0.01	0.68	0.27	0.74	0.15	0.39		0.22	0.31	0.41	0.13	0.42	0.76	0.39	0.4	0.68	0.34	0.07	0.03	0.08	0.6	0.4	0.19
70	0.16	1.16	0.73	0.38	0.68	1.04	0.38	0.96	0.73	0.77	0.3	0.57	0.55	0.51	0.55	1.26	0.39	0.63	0.87	0.25	0.33	0.46	0.61	1.1	0.98	1.37	0.17	0.98	0.79	0.99	0.4	0.87		0.23	0.33	0.56	0.43	0.5	1.25	1.02	0.86	0.99	0.57	0.26	0.11	0.26	0.79	0.45	0.35
80	0.21	2.12	1.07	0.77	1.42	0.99	0.53	1.27	1.13	1.39	0.56	0.91	1.18	1.1	0.65	1.89	0.49	1.25	1.54	0.45	0.47	0.77	1.19	1.54	1.38	1.65	0.34	1.25	1.04	1.49	0.51	1.42		0.27	1.11	0.81	0.72	0.79	1.54	0.96	1.33	1.5	0.99	0.41	0.28	0.36	1.51	0.93	0.81
Fig 4H 22.6kHz
	Cgnfl/fl																																	Cgnfl/fl;Pou4f3creER/+
Level (dB SPL)\Sample ID	1	2	3	4	5	6	7	8	9	10	11	12	13	14	15	16	17	18	19	20	21	22	23	24	25	26	27	28	29	30	31	32		1	2	3	4	5	6	7	8	9	10	11	12	13	14	15	16
10	0.09	0.11	0.02	-0.02	0.12	0.01	0.04	0.03	0.07	0.01	0.08	0.03	0.08	-0.02	0.09	-0.06	0.03	0.03	0.07	0.07	0.09	0.06	0.02	0.02	0.04	0.02	0.07	-0.03	0.07	0.07	0.06	-0.06		0.15	-0.02	-0.03	0.04	-0.01	-0.01	-0.01	0.11	0	0.11	0.07	-0.02	0	0.01	0.08	-0.01
20	0.01	0.02	0.03	0.09	0.12	0	0.06	0.06	0.07	0.02	0.07	0	0.04	0	0.06	0.11	0.14	0.04	0.08	0.01	0.07	-0.03	0.04	-0.02	0.11	0.08	0.03	0.12	-0.01	-0.02	0.1	0		0.06	0.05	0.01	0.05	0	0.07	0.13	0.07	0.07	0	0.04	0.04	-0.01	0.09	0.02	-0.02
30	0.02	0.11	0.12	-0.03	0.1	0.05	0.03	-0.09	0.17	0.03	0.01	0.08	0.07	0.02	0.05	0.34	0.14	0.04	0.04	0.06	0.12	0.08	0.14	0.08	0.11	0.01	0	0.01	0.11	0.14	-0.01	0.03		0.06	0.05	0	0	0.04	0.18	0.13	0.01	0.08	0.14	0.01	0.06	0.04	0.06	0.02	0.05
40	-0.06	0.22	0.12	0.01	0.16	0.13	0.04	0.24	0.26	0.18	0.12	0.17	0.08	0.05	0.09	0.33	0.17	0.14	0.3	-0.04	0.07	0.14	0.36	0.34	0.24	0.04	-0.01	0.17	0.26	0.12	0.07	0.17		0.01	0.05	-0.01	0.05	0.11	0.23	0.17	0.16	0.28	0.09	0.09	0.04	0.12	0.19	0.14	0.04
50	0.09	0.49	0.41	0.27	0.2	0.32	0.11	0.37	0.32	0.36	0.14	0.26	0.27	0.27	0.18	0.6	0.24	0.32	0.38	0.04	0.15	0.24	0.35	0.45	0.38	0.08	-0.06	0.39	0.23	0.31	0.06	0.4		0.19	0.1	0.02	0.05	0.44	0.53	0.24	0.25	0.32	0.33	0.21	0.01	0.15	0.5	0.36	0.15
60	0.09	0.76	0.49	0.26	0.49	0.44	0.21	0.65	0.57	0.66	0.2	0.55	0.5	0.42	0.18	0.97	0.42	0.38	0.5	0.17	0.32	0.33	0.49	0.72	0.66	0.42	0.01	0.48	0.34	0.7	0.21	0.44		0.16	0.32	0.09	0.19	0.23	0.57	0.42	0.57	0.88	0.27	0.45	0.38	0.42	0.61	0.31	0.28
70	0.09	0.93	0.62	0.45	0.67	0.78	0.21	1.12	0.71	0.96	0.35	0.7	0.68	0.6	0.45	1.45	0.43	0.58	0.97	0.22	0.61	0.45	0.67	1.02	1.07	0.79	0.14	0.67	0.79	0.87	0.33	1.03		0.27	0.49	0.16	0.34	0.62	0.99	0.6	0.7	1.09	0.46	0.46	0.46	0.23	1.24	0.87	0.42
80	0.34	1.88	0.72	0.5	1.13	0.98	0.29	1.25	0.97	1.35	0.42	0.92	1.21	0.76	0.66	2.27	0.82	1.06	1.26	0.65	0.65	1	1.06	1.3	1.5	1.08	0.39	1.23	0.96	1.25	0.47	1.24		0.32	0.76	0.3	0.48	0.9	1.13	0.85	0.66	1.62	0.9	0.48	0.72	0.73	1.26	1.09	0.63
Fig 4I 32kHz
	Cgnfl/fl																																	Cgnfl/fl;Pou4f3creER/+
Level (dB SPL)\Sample ID	1	2	3	4	5	6	7	8	9	10	11	12	13	14	15	16	17	18	19	20	21	22	23	24	25	26	27	28	29	30	31	32		1	2	3	4	5	6	7	8	9	10	11	12	13	14	15	16
10	0.07	0.02	0.01	0.04	0.1	0.02	0.1	0.01	0.12	0.04	0.08	0.03	0.03	0.09	0.1	0	0.11	0.02	-0.01	0.01	0.11	0.02	0.05	0.05	0.09	0.05	0.08	0.03	0.08	0	0.03	-0.02		0.08	0.02	0.01	0.04	0.04	0.06	0.08	0.06	0.16	0.04	0.08	0	0.07	0.1	0.06	0.04
20	-0.06	-0.02	0.05	0.06	0.02	0.05	0.08	-0.19	0.04	-0.15	0.1	0.01	0.09	0.08	0.09	0.04	0.07	0.12	0.03	0.02	0.1	0.04	0	0.08	0.1	0.06	-0.02	0.02	-0.05	0.09	0.09	0.01		-0.11	0.01	0.07	-0.02	0.08	-0.04	0.15	0.02	0.18	0.06	0.12	0.09	0.04	0.08	0.12	-0.01
30	0.14	0.11	0.13	-0.01	0.16	0.06	-0.07	0.01	0.13	0.11	0.04	0.07	0.16	0.08	0.08	0.25	0.21	0.14	0.07	0.03	0.08	-0.01	0.12	-0.01	0.03	0.04	-0.01	0.09	0.07	0.06	0.03	0.07		0.11	0.06	0.05	0.02	0.17	0.29	0.08	0.09	-0.01	0.09	0.05	0.08	0.17	0	0.09	0.05
40	0.12	0.15	0.25	0.01	0.08	-0.06	0.03	0.01	0.28	0.16	0.07	0.26	0.31	0.05	0.01	0.42	0.26	0.02	0.25	0.06	0.16	0.17	0.12	0	0.15	0.07	0.1	0.31	0.19	0.18	0.07	0.09		0.04	0.04	0.02	0.07	0.28	0.28	0.03	0.05	0.07	0.03	0.2	0.07	0.26	0.1	0.14	0.01
50	0.13	0.23	0.39	0.09	0.27	0.12	0.1	0.07	0.48	0.66	0.07	0.52	0.41	0.24	0.2	0.81	0.43	0.17	0.62	0.1	0.31	0.24	0.12	0.01	0.38	0.07	-0.03	0.17	0.29	0.49	0.05	-0.02		0.05	0.14	0.03	0.03	0.38	0.54	0.04	-0.1	0.03	0.15	0.52	0.01	0.3	-0.01	0.13	0.04
60	0.18	0.41	0.57	0.11	0.24	0.03	-0.07	0.1	0.68	0.55	0.26	0.52	0.64	0.27	0.21	1.18	0.76	0.31	0.85	0	0.42	0.5	0.2	0.03	0.62	0.09	0.07	0.65	0.47	0.59	0.12	0.09		0.06	0.05	0.03	0.03	0.52	0.76	0.06	0.06	0.06	0.43	0.53	0.04	0.54	0.09	0.13	-0.03
70	0.26	0.77	1	0.03	0.48	0.3	-0.02	-0.06	0.69	0.76	0.33	0.82	1.06	0.46	0.21	1.54	1.01	0.59	0.72	0.06	0.5	0.64	0.38	0.08	0.99	0.15	0.07	0.74	0.63	0.96	0.03	0.31		0.13	0.05	-0.03	0.05	0.76	0.84	0.14	0.01	0.52	0.61	0.64	0.06	0.6	0.1	-0.01	0.1
80	0.38	0.96	0.81	0.02	0.48	0.38	0.06	-0.05	1.2	0.77	0.39	0.96	1.28	0.56	0.31	2.17	0.73	0.71	1	0.37	0.78	0.91	0.49	0.19	0.88	0	0.13	1.29	0.76	1.14	0.12	0.56		0.09	0.09	0.04	0.08	1.24	1.16	0.05	0.04	0.85	0.83	0.72	0.02	0.69	0.37	0.17	0.27
[truncated: 22 more columns]
