# Supplementary material for: Cingulin regulates hair cell cuticular plate morphology and is required for hearing in human and mouse
Source: EMBO Mol Med. 2023 Sep 11;15(11):e17611. doi: 10.15252/emmm.202317611 (PMC10630877; doi:10.15252/emmm.202317611)
Supplement: Supplementary file 8 — Source Data for Figure 4 [file EMMM-15-e17611-s007.zip › Figure 4/4K/Percentage of OHC loss in 2-months old Cgn-cKO mice.xlsx]

## Sheet: Fig 4K
Fig 4K
Region	Cgnfl/fl									Cgnfl/fl;Pou4f3creER/+
5.6	12.5	6.84931								10.2564	5.47945	1.28205
8	0	0	0							0	0	1.42857	1.40845
11.3	0	1.38889	0							1.21951	0	0	0	0	1.40845	1.36986
16	0	1.23457	0	0	0					0	0	0	4.81928	0	0	0	0
22.6	1.26582	1.26582	0	0	0					2.38095	1.28205	2.5	1.26582	0	1.2987	0
32	0	0	0	0	0	1.36986	0	2.7027		12.5	3.84615	3.79747	7.22892	7.14286	4.05405	15.493	17.6471	11.8421	3.75	2.63158
