# Supplementary material for: Cingulin regulates hair cell cuticular plate morphology and is required for hearing in human and mouse
Source: EMBO Mol Med. 2023 Sep 11;15(11):e17611. doi: 10.15252/emmm.202317611 (PMC10630877; doi:10.15252/emmm.202317611)
Supplement: Supplementary file 9 — Source Data for Figure 5 [file EMMM-15-e17611-s006.zip]

Archive with 33 entries (26 files):
- Figure 5/5A/
- Figure 5/5A/RT-qPCR Cgn expression in P21 Cgn-KI cochleae.xlsx
- Figure 5/5B/
- Figure 5/5B/Quantification of Cgn protein expression in P21 Cgn-KI cochleae.xlsx
- Figure 5/5B/Quantification of Cgn protein expression Western blot/
- Figure 5/5B/Quantification of Cgn protein expression Western blot/western actin 1.tif
- Figure 5/5B/Quantification of Cgn protein expression Western blot/western actin 2.tif
- Figure 5/5B/Quantification of Cgn protein expression Western blot/western CGN 1.tif
- Figure 5/5B/Quantification of Cgn protein expression Western blot/western CGN 2.tif
- Figure 5/5C/
- Figure 5/5C/HE CGN.tif
- Figure 5/5C/HE Merge.tif
- Figure 5/5C/HE Phalloidine.tif
- Figure 5/5C/HO CGN.tif
- Figure 5/5C/HO Merge.tif
- Figure 5/5C/HO Phalloidine.tif
- Figure 5/5C/WT CGN.tif
- Figure 5/5C/WT Merge.tif
- Figure 5/5C/WT phalloidine.tif
- Figure 5/5D-I/
- Figure 5/5D-I/DPOAE and ABR measurements of  Cgn-KI mice.xlsx
- Figure 5/5J/
- Figure 5/5J/HE phalloidin 16kHz.tif
- Figure 5/5J/HE phalloidin 32kHz.tif
- Figure 5/5J/HE phalloidin 8kHz.tif
- Figure 5/5J/HO phalloidin 16kHz.tif
- Figure 5/5J/HO phalloidin 32kHz.tif
- Figure 5/5J/HO phalloidin 8kHz.tif
- Figure 5/5J/WT phalloidin 16kHz.tif
- Figure 5/5J/WT phalloidin 32kHz.tif
- Figure 5/5J/WT phalloidin 8kHz.tif
- Figure 5/5K/
- Figure 5/5K/Percentage of OHC loss in 7-months old Cgn-KI mice.xlsx
