# Supplementary material for: Cingulin regulates hair cell cuticular plate morphology and is required for hearing in human and mouse
Source: EMBO Mol Med. 2023 Sep 11;15(11):e17611. doi: 10.15252/emmm.202317611 (PMC10630877; doi:10.15252/emmm.202317611)
Supplement: Supplementary file 9 — Source Data for Figure 5 [file EMMM-15-e17611-s006.zip › Figure 5/5A/RT-qPCR Cgn expression in P21 Cgn-KI cochleae.xlsx]

## Sheet: Fig 5A
Fig 5A
Cgn+/+	CgndelG/+	CgndelG/delG
0.756983	0.762248	0.56188
1.37872	0.814131	0.663576
0.85165	0.775572	0.443908
0.897095	0.944965	0.508152
1.17148		0.459563
1.07054		0.554144
