# Supplementary material for: Cingulin regulates hair cell cuticular plate morphology and is required for hearing in human and mouse
Source: EMBO Mol Med. 2023 Sep 11;15(11):e17611. doi: 10.15252/emmm.202317611 (PMC10630877; doi:10.15252/emmm.202317611)
Supplement: Supplementary file 9 — Source Data for Figure 5 [file EMMM-15-e17611-s006.zip › Figure 5/5B/Quantification of Cgn protein expression in P21 Cgn-KI cochleae.xlsx]

## Sheet: Fig 5B
Fig 5B
Cgn+/+	CgndelG/+	CgndelG/delG
0.921021	0.868114	0.285412
1.0388	0.393763	0.15606
1.04018	0.571708	0.132902
1.18621	0.499914	0.283608
0.919102	0.198068	0.156125
0.894687	0.516982	0.02818
