# Supplementary material for: Cingulin regulates hair cell cuticular plate morphology and is required for hearing in human and mouse
Source: EMBO Mol Med. 2023 Sep 11;15(11):e17611. doi: 10.15252/emmm.202317611 (PMC10630877; doi:10.15252/emmm.202317611)
Supplement: Supplementary file 9 — Source Data for Figure 5 [file EMMM-15-e17611-s006.zip › Figure 5/5D-I/DPOAE and ABR measurements of Cgn-KI mice.xlsx]

## Sheet: Fig 5D, 5F, 5H
Fig 5D
	Cgn+/+							CgndelG/+																	CgndelG/delG
Frequency (kHz)\Sample ID	1	2	3	4	5	6		1	2	3	4	5	6	7	8	9	10	11	12	13	14	15	16		1	2	3	4	5	6	7	8	9	10	11	12	13	14
5.6	70.78	68.05	68.27	68.2	68.05	67.62		65.07	67.66	69.78	67.44	66.94	65.46	68.9	68.29	69.95	69.29	67.62	68.14	67.25	66.74	70.22	70.48		67.4	70.12	69.51	69.38	70.02	70.34	64.13	66.79	66.35	68.61	68.77	69.84	68.54	60
8	59.05	71.8	73.02	68.75	71.8	70.14		66.89	69.24	65.19	62.67	70.15	66.04	72.66	63.22	72.5	71.02	64.35	66.27	70.63	68.83	73.63	57.36		68.3	69.05	57.56	70.24	61.73	77.23	66.85	66.32	65.56	61.48	70.74	57.58	70.58	57.37
11.3	29.21	50.88	78.79	43.19	50.88	50.34		73.69	37.59	30.54	30.06	75.23	39.78	43.19	33.58	61.61	66.07	32.61	34.89	54.12	71.81	74.18	33.08		41.23	36.85	26.11	35.73	26.36	77.64	44.51	43.38	35.94	33.52	37.23	28.28	51.21	20
16	21.05	22.15	67.94	26.09	22.15	35.53		61.96	28.37	26.36	24.9	39.94	36.1	32.2	24.74	29.84	25.78	24.78	25.98	32.62	40.19	44.39	25.13		25.76	34.77	26.57	20.75	26.42	57.53	35.58	29.39	29.13	28.18	32.14	28.82	20	26.48
22.6	23.83	27.52	54	28.77	27.52	45.15		41.86	33	26.78	25.11	48.88	67.9	32.02	27.26	23.8	22.32	26.85	21.73	40.8	42.81	27.63	21.66		76.47	79.85	21.19	25.06	34.84	51.21	44.44	25.78	25.98	23.26	36.78	23.18	25.79	25.93
32	29.07	24.45	63.52	32.74	24.45	45.02		52.08	46.28	27.59	25.51	80	80	35.89	29.81	28.07	23.84	24.01	21.36	34.31	58.79	32.09	20		80	80	23.22	33.66	57.81	57.41	57.93	33.73	45.88	71.34	41.31	44.97	45.09	67.59
Fig 5F
	Cgn+/+							CgndelG/+																	CgndelG/delG
Frequency (kHz)\Sample ID	1	2	3	4	5	6		1	2	3	4	5	6	7	8	9	10	11	12	13	14	15	16		1	2	3	4	5	6	7	8	9	10	11	12	13	14
5.6	40	40	70	40	50	50		55	35				50	50	40	55	55	40	50	50	55	45	40		50	45	45	35		60	50		35	40	40	40	60	50
8	25	35	60	40	35	30		40	25				30	35	35	40	40	20	20	30	40	35	25		25	25	25	20		55	30		25	40	25	25	30	25
11.3	20	30	55	30	30	30		40	30				35	45	35	35	30	20	20	30	35	25	25		30	30	20	25		40	30		35	35	30	25	40	20
16	20	20	40	30	25	30		25	25				35	45	35	30	25	20	20	30	30	25	25		25	35	20	30		20	35		30	30	30	25	30	20
22.6	25	25	40	30	25	30		30	30				65	40	20	30	30	20	20	25	40	30	30		60	80	25	30		45	40		25	40	30	30	40	30
32	40	30	45	30	25	40		30	30				75	55	35	30	35	30	20	25	35	25	25		80	80	50	20		60	40		45	60	40	60	45	60
Fig 5H 32kHz
	Cgn+/+							CgndelG/+																	CgndelG/delG
Level (dB SPL)\Sample ID	1	2	3	4	5	6		1	2	3	4	5	6	7	8	9	10	11	12	13	14	15	16		1	2	3	4	5	6	7	8	9	10	11	12	13	14
10			0.02	0.11	0.05	0.06			0.06									0.13	0	0.01	0.07	-0.03	0.16										0.05	0.12	0.11	0.03	0.14	0.08
20	0.07	0.08	0.1	0.15	-0.02	0.1		0.01	0.09				0.11	0.14	-0.02	0.07	0.02	0.05	0.08	0.04	0.04	0.03	0.06		0.13	-0.01		0.06		0.07	0.06		0.21	0.1	0.04	0.04	0.13	0.21
30	0.13	0.01	0.19	0.24	-0.06	0.25		0.14	0.26				0.05	0.13	0.1	0.22	0.14	0.07	0.16	0.01	-0.02	0.25	0.15		0.14	-0.01		0.1		0.06	0.11		0.04	0.07	0.02	0.06	0.11	0.11
40	0.42	0.13	-0.05	0.38	-0.03	0.27		0.29	0.53				0.12	0.15	0.3	0.18	0.21	0.2	0.35	0.29	0.68	0.29	0.27		0.15	0.05		0.04		0.09	0.23		0.2	0.07	0.2	0.04	0.06	0.12
50	0.71	0.21	0.15	0.77	0.27	0.38		0.52	0.73				0.04	0.1	0.35	0.38	0.22	0.41	0.5	0.21	0.73	0.55	0.42		0	0.01		0.1		0.15	0.33		0.2	0.15	0.62	0.04	0.28	-0.14
60	0.99	0.46	0.14	0.95	0.63	0.81		0.87	1.3				-0.05	0.18	0.5	0.66	0.43	0.36	1.13	0.7	1.1	0.87	0.84		0.1	0.02		0.35		0.27	0.57		0.44	0.3	0.89	0.13	0.6	0.25
70	1.13	0.72	0.2	1.06	1.13	1.05		1.34	1.36				0.17	0.52	1.01	0.7	0.53	0.74	1.28	0.76	1.51	1.26	1.29		0.04	0.04		0.43		0.44	0.81		0.43	0.49	1.1	0.44	0.72	0.17
80	1.66	0.85	0.61	0.9	1.65	1.32		1.55	1.87				-0.06	0.53	1.02	0.89	0.73	0.86	1.93	1.06	1.66	1.63	1.7		0.17	0		0.52		0.6	1.09		0.58	0.43	1.58	0.75	0.91	0.43

## Sheet: Fig 5E, 5G, 5I
Fig 5E
	Cgn+/+																															CgndelG/+
Frequency (kHz)\Sample ID	1	2	3	4	5	6	7	8	9	10	11	12	13	14	15	16	17	18	19	20	21	22	23	24	25	26	27	28	29	30		1	2	3	4	5	6	7	8	9	10	11	12	13	14	15	16	17	18
5.6	67.2	69.3	69.18	70.18	71.13	71.12	70.16	67.02	70.53	68.97	70.21	70.63	70.71		69.65	69.72	70.68	69.39	69.83	70.8	66.79	67.82	67.66	70.19	69.49	68.02	70.36	70.37	70.67	70.15		68.17	69.45	67.63	68.25	68.9	69.37	70.08	69.63	70.33	70.16	70.76	70.25	68.91	70.98	69.21	70	69.1	80
8	63.49	65.07	68.63	65.86	56.08	59.53	69.12	67.34	76.74	68.34	68.98	60.97	62.49		59.26	70.03	57.65	68.95	72.39	57.77	56.15	65.51	68.95	73.74	63.33	65.14	61.36	70.65	56.38	62.8		64.57	73.2	70.06	72	62.56	68.77	74.32	61.52	72.04	71.82	57.47	72.11	71.5	76.86	60.29	69.16	58.43	80
11.3	34.86	36.25	35.12	31.74	25.37	27.55	35.6	46.8	79.77	43.78	35.83	35.57	33.43		30.25	42.99	27.02	34.75	55.96	26.34	20	35.89	45.99	42.08	33.37	38.26	32.66	34.15	25.77	32.71		32.01	78.35	72.44	70.26	30.74	35.64	56.64	28.04	49.79	41.56	31.17	38.26	76.48	76.9	33.62	34.77	25.22	80
16	32.96	30.29	28.97	32.47	23.01	24.97	36.47	42.54	80	34.8	37.4	32.29	24.9		25.09	31.43	25.72	42.35	48.83	26.51	26.61	32.22	29.24	24.59	32.76	38.5	29.42	33.77	26.57	29.58		31.66	73.71	35.18	47.86	27.13	29.48	29.21	23.03	50.17	49.23	30.14	28.52	80	80	31.49	30.72	31.61	21.7
22.6	26.71	37.13	30.79	30.11	25.74	26.07	80	76.37	80	52.46	34.42	40.52	24.14		27.27	28.84	58.77	80	80	70.1	22.11	33.54	33.33	35.24	31.07	71.45	33.67	45.44	29.97	28.54		25.56	70.35	28.67	53.31	66.7	57.94	30.43	80	80	80	26.83	33.13	80	72.81	28.47	31.68	27.93	27.54
32	36.78	80	61.74	64.14	24.75	29.63	80	80	80	80	79.31	44.06	32.42		21.88	24.53	80	80	80	79.3	25.18	33.3	78.28	80	76.41	80	80	80	80	66.97		59.66	80	64.15	80	75.57	78.22	50.62	48.24	80	80	50.78	67.46	80	80	32.77	30.83	62.65	73.11
Fig 5G
	Cgn+/+																															CgndelG/+
Frequency (kHz)\Sample ID	1	2	3	4	5	6	7	8	9	10	11	12	13	14	15	16	17	18	19	20	21	22	23	24	25	26	27	28	29	30		1	2	3	4	5	6	7	8	9	10	11	12	13	14	15	16	17	18
5.6	50	70	50	45	35	40	60	45	80	70	50	35	40	50	40	35	40	50	50	50	35	35	40	65	45	60	45	80	40	40		40	70	55	60	50	45	55	45	55	50	40	50	80	80	45	40	35	45
8	35	40	40	40	30	35	20	15	80	40	30	25	25	30	25	15	20	30	40	15	25	15	30	35	35	45	50	35	40	30		35	60	45	50	35	40	40	30	35	35	35	40	80	65	30	15	35	40
11.3	30	60	40	50	20	20	40	25	80	30	25	25	35	30	30	20	25	35	35	25	25	30	30	40	50	35	50	30	50	40		30	50	50	50	40	45	35	35	40	30	50	25	80	60	25	25	25	25
16	40	40	40	50	30	30	50	35	60	30	30	30	20	25	30	20	20	40	30	30	15	15	30	30	35	40	40	35	30	40		35	50	35	60	30	35	40	30	45	50	40	30	70	60	30	25	30	25
22.6	35	50	30	50	25	30	75	75	60	40	30	30	35	40	30	15	45	80	80	65	20	20	40	45	50	80	50	60	45	35		40	55	40	40	70	70	35	30	80	80	40	40	60	60	25	35	40	25
32	45	80	80	80	25	20	80	80	80	80	80	50	35	45	30	15	80	80	80	80	15	35	80	80	80	80	80	80	80	80		70	80	80	80	80	80	45	55	80	80	60	32	80	80	50	50	80	75
Fig 5I 32kHz
	Cgn+/+																															CgndelG/+
Frequency (kHz)\Sample ID	1	2	3	4	5	6	7	8	9	10	11	12	13	14	15	16	17	18	19	20	21	22	23	24	25	26	27	28	29	30		1	2	3	4	5	6	7	8	9	10	11	12	13	14	15	16	17	18
10	0.02	0	0.12	0.07	0.16	0.04	0.17	0.07	-0.05	0.06	0.06	-0.01	0.08	-0.03	0.12	0.05	0.1	0.11	0.07	-0.02	0	0.11	-0.03	0.1	0.01	0.02	0.03	0.04	0.04	0.06		0.05	-0.01	0.11	-0.01	0.05	-0.05	-0.06	0.02	0.04	0.05	0.15	-0.07	0.05	0.07	-0.01	0.01	0.11	0.02
20	0.08	0.18	0.12	0.04	0.05	0.04	0.08	0.07	0.03	0.11	0.12	0.06	0.06	-0.04	0.14	0.14	-0.11	0.14	0.09	0.02	0.03	0.13	-0.01	0.09	0.11	-0.03	0.13	0.07	0.17	0.09		0.14	0.03	0.11	-0.01	0.13	0.05	0.12	0.05	0.08	0.03	0.01	-0.01	0.06	0.03	0.03	0.02	0.1	0.04
30	0.03	0.11	0.13	0.03	0.23	0.11	0.03	0.01	0.1	0.17	0.06	0.06	0.08	0.04	0.25	0.09	-0.06	-0.05	0.07	0.08	0.09	0	0.11	0.08	0.15	0.01	0.16	0	0.05	0		0.02	0.1	0.04	-0.08	0.14	0.08	0.04	0.02	0.01	-0.06	0.06	0.07	0.07	0.02	0.07	0.03	0.08	-0.01
40	0.08	0.06	0.14	0.1	0.26	0.39	-0.06	0.06	0.07	-0.11	0.07	0.02	0.13	0.03	0.32	0.49	0.04	0	0.02	0.17	0.3	0.29	-0.04	0.12	0.15	0.13	0.2	0.01	0.09	0.03		0.04	0.15	0.15	0.02	0	0.18	0.1	0.03	0.05	0	0.15	0.11	0.09	-0.05	0.25	0.06	0.16	0.17
50	0.05	0.08	0.05	-0.08	0.5	0.59	0.05	0.11	0.15	0.04	0.12	0.05	0.13	0.26	0.54	0.65	0.04	0.02	-0.03	0.02	0.47	0.58	-0.01	0.07	0.04	0.14	0.09	0.13	0.01	0.04		-0.04	0.08	0.07	0.09	0.01	-0.06	0.05	0.04	-0.08	0.07	0.21	0.09	0.01	0.05	0.62	0.1	0.31	0.24
60	0.24	0.12	0.15	-0.07	0.99	0.98	0.11	-0.02	0.1	0.08	0.04	0.4	0.23	0.37	0.93	1.06	0.18	0.09	0.07	0.14	0.71	0.9	-0.01	0.05	0.05	0.12	0.1	0.07	0.07	0		0.09	0.06	0.13	0.03	0.1	0.07	0.19	0.19	0.05	-0.03	0.08	0.16	0.31	0.12	0.85	0	0.42	0.5
70	0.18	0.01	0.06	0.12	0.9	1.14	0.22	0.02	0.16	0.02	0.21	0.52	0.45	0.48	1.17	1.75	0.12	0.16	0.07	-0.03	0.69	0.9	0.07	0.09	0.09	0.03	-0.01	0.02	0.03	-0.01		0.16	-0.04	-0.01	0.01	0	0.15	0.47	0.22	0.08	-0.04	0.08	0.08	0.61	0.22	0.72	0.06	0.5	0.64
80	0.45	0.05	0.26	0.16	1.17	1.46	0.07	0.11	0.07	0.08	0.12	0.81	0.37	0.93	1.47	1.68	0	0.16	-0.02	0	1.14	1.37	0.02	-0.01	0.19	0.06	0.17	0.03	0.16	0.14		0.53	0.08	0.26	-0.06	0.01	0.05	0.55	0.33	-0.04	0.03	0.04	0.1	0.48	0.43	1	0.37	0.78	0.91
[truncated: 54 more columns]
