# Supplementary material for: Cingulin regulates hair cell cuticular plate morphology and is required for hearing in human and mouse
Source: EMBO Mol Med. 2023 Sep 11;15(11):e17611. doi: 10.15252/emmm.202317611 (PMC10630877; doi:10.15252/emmm.202317611)
Supplement: Supplementary file 9 — Source Data for Figure 5 [file EMMM-15-e17611-s006.zip › Figure 5/5K/Percentage of OHC loss in 7-months old Cgn-KI mice.xlsx]

## Sheet: Fig 5K
Fig 5K
Region	Cgn+/+						CgndelG/+									CgndelG/delG
5.6	2.8169	12.8571	2.85714				7.24638	10.5263	0	6.41026						6.49351	6.66667	5.6338
8	0	5.55556	4.28571				1.36986	6.57895	0	2.8169	0	5.40541				1.35135	5.26316	1.38889	5.26316
11.3	4	3.79747	2.7027				1.33333	0	6.66667	1.33333	5.47945	2.66667				2.5974	1.31579	0	0
16	3.84615	5	2.63158	1.33333	11.1111		5.33333	7.89474	2.66667	1.31579	2.53165	2.63158	0			2.5	0	7.40741	1.25	3.8961	1.28205
22.6	10.3896	3.8961	0	0	3.94737		3.75	3.84615	5.1948	2.5974	3.94737	3.8961	2.53165	0		7.79221	1.28205	12.3457	3.84615	9.21053	5.12821
32	8.64198	10.8108	3.8961	1.31579	0		4.41176	9.45946	4.87805	1.36986	5.26316	1.36986	0	0		4.05405	13.75	15.7895	9.21053	10.6667	12.0482
