# Supplementary material for: Cingulin regulates hair cell cuticular plate morphology and is required for hearing in human and mouse
Source: EMBO Mol Med. 2023 Sep 11;15(11):e17611. doi: 10.15252/emmm.202317611 (PMC10630877; doi:10.15252/emmm.202317611)
Supplement: Supplementary file 10 — Source Data for Figure 6 [file EMMM-15-e17611-s005.zip]

Archive with 23 entries (20 files):
- Figure 6/6B-D/
- Figure 6/6B-D/DPOAE and ABR measurements of  noise exposured Cgn-KI mice.xlsx
- Figure 6/6E/
- Figure 6/6E/HE myosin7a 16kHz.tif
- Figure 6/6E/HE myosin7a 32kHz.tif
- Figure 6/6E/HE myosin7a 8kHz.tif
- Figure 6/6E/HE phalloidin 16kHz.tif
- Figure 6/6E/HE phalloidin 32kHz.tif
- Figure 6/6E/HE phalloidin 8kHz.tif
- Figure 6/6E/HO myosin7a 16kHz.tif
- Figure 6/6E/HO myosin7a 32kHz.tif
- Figure 6/6E/HO myosin7a 8kHz.tif
- Figure 6/6E/HO phalloidin 16kHz.tif
- Figure 6/6E/HO phalloidin 32kHz.tif
- Figure 6/6E/HO phalloidin 8kHz.tif
- Figure 6/6E/WT myosin7a 16kHz.tif
- Figure 6/6E/WT myosin7a 32kHz.tif
- Figure 6/6E/WT myosin7a 8kHz.tif
- Figure 6/6E/WT phalloidin 16kHz.tif
- Figure 6/6E/WT phalloidin 32kHz.tif
- Figure 6/6E/WT phalloidin 8kHz.tif
- Figure 6/6F/
- Figure 6/6F/Percentage of OHC loss in noise exposed Cgn-KI mice.xlsx
