# Supplementary material for: Cingulin regulates hair cell cuticular plate morphology and is required for hearing in human and mouse
Source: EMBO Mol Med. 2023 Sep 11;15(11):e17611. doi: 10.15252/emmm.202317611 (PMC10630877; doi:10.15252/emmm.202317611)
Supplement: Supplementary file 10 — Source Data for Figure 6 [file EMMM-15-e17611-s005.zip › Figure 6/6B-D/DPOAE and ABR measurements of noise exposured Cgn-KI mice.xlsx]

## Sheet: Fig 6B-D
Fig 6B
	Cgn+/+													CgndelG/+																									CgndelG/delG
Frequency (kHz)\Sample ID	1	2	3	4	5	6	7	8	9	10	11	12		1	2	3	4	5	6	7	8	9	10	11	12	13	14	15	16	17	18	19	20	21	22	23	24		1	2	3	4	5	6	7	8	9	10
5.6	70.27	70.4	70.1	70.47	69.51	70.95	70.03	70.44	65.73	71.25	69.17	69.54		61.47	70.95	70.13	70.27	70.19	70.39	70.83	69.86	70.65	69.94	71	63.54	67.96	69.73	70	20	70.15	70.31	68.5	70.07	68.25	69.57	68.95	68.49		70.09	68.49	70.24	70.73	70.93	70.01	69.81	70.5	70.31	69.73
8	50.47	56.49	66.83	60.85	70.65	51.99	59.3	74.03	48.39	56.2	68.59	58.62		45.96	53.69	58.02	64.18	60.88	54.39	48.91	68.3	55.23	62.69	49.48	54.45	67.62	58.9	54.61	61.94	59.29	57.7	56.19	54.14	68.16	63.35	71.26	62.72		60.15	64.09	66.26	53.88	55.59	66.03	63.89	65.38	72.63	70.21
11.3	25.07	28.21	27.31	28.16	55.67	26.88	29.34	52.42	26.26	30.62	39.95	28.7		21.15	25.86	28.27	23.86	32.79	27.37	29.17	39.08	27.01	31.74	20.36	23.94	41.5	29.53	30	35.92	27.69	30.58	31.07	31.76	63.13	29.78	76.21	29.48		30.97	37.53	33.48	30.15	36.95	38.7	38.7	38.15	62.06	42.8
16	23.96	28.26	24.23	33.09	36.38	27.17	27.74	33.11	26.63	26.92	35.68	32.09		21.75	26.67	32.58	31.58	33.78	30.91	31.07	28.2	27.68	31.56	25.52	32.8	29.79	29.11	28.02	28.04	31.28	28.46	30.12	31.7	37.7	28.68	80	29.99		35.06	33.68	24.3	33.36	57.4	61.16	70.04	61.91	38.08	34.6
22.6	20.92	21.81	22.02	22.97	38.49	25.97	20.99	36.85	21.76	20.64	26.42	27.16		20	23.48	53.49	28.12	39.08	45.87	33.29	26.86	22.41	28.61	27.71	26.79	27.31	21.23	24.34	25.22	25.98	20.94	22.53	27.41	41.87	23.68	80	28.58		72.54	70.97	30.9	55.96	64.41	65.11	69.9	59.67	27.55	30.62
32	20	24.96	30.57	39.14	28.47	31.5	28.15	30.22	26.43	28.04	49.04	63.74		25.79	61.22	74.45	72.97	54.26	56.09	69.56	76.36	29.1	60.12	52.19	36.95	27.67	24.62	49.03	25.35	27.91	26.98	31.49	35.03	78.94	35.57	80	66.63		76.73	80	29.88	61.93	75.39	75.99	80	78.28	80	80
Fig 6C
	Cgn+/+													CgndelG/+																									CgndelG/delG
Frequency (kHz)\Sample ID	1	2	3	4	5	6	7	8	9	10	11	12		1	2	3	4	5	6	7	8	9	10	11	12	13	14	15	16	17	18	19	20	21	22	23	24		1	2	3	4	5	6	7	8	9	10
5.6	35	35	40	45	50	45	35	55	40	35	45	40		35	35	40	45	35	50	35	45	40	40	45	35	45	40	40	40	50	40	35	50	60	50	65	45		40	40	50	50	35	45	45	45	45	45
8	20	25	30	30	40	30	25	35	20	30	25	25		30	25	25	30	30	30	25	30	30	30	30	20	35	30	30	25	30	30	25	30	40	40	50	30		25	25	30	30	25	30	30	30	35	30
11.3	30	25	30	35	30	30	30	30	30	30	30	30		25	30	30	30	40	40	35	30	35	30	30	30	35	30	30	25	35	35	30	30	40	35	70	35		30	30	30	40	35	40	35	40	30	30
16	25	25	25	40	35	30	30	35	30	25	25	30		25	25	40	35	40	35	30	25	35	20	25	20	25	30	30	25	50	30	30	40	35	35	60	35		40	25	30	40	50	50	60	45	25	35
22.6	25	25	25	30	25	30	25	30	30	25	30	30		25	35	70	50	60	55	45	35	30	35	30	30	35	25	30	30	30	30	30	40	45	35	55	40		80	75	40	70	80	70	80	65	30	35
32	25	25	40	50	35	40	30	35	35	25	50	75		30	70	80	80	75	80	80	80	45	65	45	60	35	30	60	30	30	25	35	40	75	45	65	80		80	80	30	80	80	80	80	80	80	80
Fig 6D
	Cgn+/+													CgndelG/+																									CgndelG/delG
Level (dB SPL)\Sample ID	1	2	3	4	5	6	7	8	9	10	11	12		1	2	3	4	5	6	7	8	9	10	11	12	13	14	15	16	17	18	19	20	21	22	23	24		1	2	3	4	5	6	7	8	9	10
10	0.09	-0.05	0.07	0.04	0.07	0.06	0.09	0.01	0.01	0.04	0.04	0		0.07	0.08	0.06	0.02	0.15	-0.02	0.09	0.02	0.03	0.04	0.05	0.04	0.09	0.11	0.05	0.02	0.06	0.04	0	0.03	0.01	0.06	0.03	0.12		0.07	-0.02	0.02	0.11	0.05	0.04	0.02	0.04	0.03	0.02
20	0	0.07	0.07	0.12	-0.04	0.06	0.1	0.02	0.11	0.01	0.05	0.08		0.05	0	0.03	0	0.15	0.06	-0.05	0.01	0.15	0.12	0.23	0.04	0.11	0.08	0.07	0.05	-0.01	0.04	0.04	-0.06	0.04	0.01	0.06	-0.07		0.13	0.03	0.26	0.01	0.05	0.08	0.06	0.07	0.07	0.02
30	0.34	0.12	0.05	0.04	0.05	0.07	0.03	0.05	0.09	0.13	0.06	0.09		0.13	0.09	0.03	-0.05	0.02	0.09	0.07	0.01	0.08	0.03	0.1	0.03	0.06	0.1	0.05	0.14	0.1	0.07	0.11	-0.01	0.09	0.04	0.01	-0.04		0.07	0	0.19	0.1	0.06	0.1	0.02	0	0.08	0.02
40	0.26	0.3	0.16	0.05	0.1	0.14	0.27	0.09	0.16	0.37	0.08	0.02		0.27	0	0.05	0.03	0.11	0.18	0.12	0.07	0.11	0.05	0.12	-0.02	0.16	0.38	0.07	0.44	0.25	0.27	0.21	0.09	0	0.03	0.12	-0.07		0.1	-0.08	0.29	0.03	0.14	0.09	-0.01	0.03	0	0.1
50	0.49	0.5	0.3	0.11	0.18	0.42	0.41	0.27	0.26	0.5	0.09	0.05		0.44	0.06	0.05	0.01	0.05	-0.13	0.05	0.14	0.18	0.01	0.19	0.07	0.21	0.74	0.1	0.61	0.33	0.44	0.42	0.23	0.06	0.25	0.05	0.05		0.14	0.05	0.34	0.11	0.06	0.02	0.05	0.03	0.15	0
60	0.69	1.1	0.26	0.21	0.27	0.64	0.49	0.35	0.47	0.68	0.21	0.05		0.61	0.08	0.15	-0.02	0.11	0.08	0.05	0.07	0.35	0.12	0.41	0.26	0.4	0.89	0.11	0.84	0.68	0.43	0.59	0.26	-0.02	0.41	0.08	0.14		0.09	-0.02	0.63	0.02	0.08	0.02	0.02	0.07	0.36	0.08
70	0.74	1.2	0.42	0.47	0.53	0.83	0.64	0.63	0.49	0.98	0.64	0.07		0.84	0.26	0.18	0.05	0.08	0.1	0.06	-0.03	0.66	0.18	0.58	0.66	0.64	1.01	0.15	1.09	0.74	0.68	0.65	0.55	0.06	0.6	0.2	0.11		0.21	0	0.73	0.08	0.04	0.1	0.06	0.04	0.05	0.04
80	1.13	1.35	0.73	0.76	1.07	1.01	0.99	0.89	0.58	1.44	0.81	0.1		1.01	0.43	0.1	0.06	0.15	0.2	0.07	0.13	0.69	0.41	0.81	0.86	0.89	1.58	0.33	1.39	1.08	0.51	0.88	0.41	0.27	0.79	0.4	0.07		0.16	-0.01	0.7	0.15	0.08	0.07	0.06	0.03	0.08	0
