# Supplementary material for: Cingulin regulates hair cell cuticular plate morphology and is required for hearing in human and mouse
Source: EMBO Mol Med. 2023 Sep 11;15(11):e17611. doi: 10.15252/emmm.202317611 (PMC10630877; doi:10.15252/emmm.202317611)
Supplement: Supplementary file 10 — Source Data for Figure 6 [file EMMM-15-e17611-s005.zip › Figure 6/6F/Percentage of OHC loss in noise exposed Cgn-KI mice.xlsx]

## Sheet: Fig 6F
Fig 6F
Region	Cgn+/+							CgndelG/+										CgndelG/delG
5.6	0	0	1.26582	2.7027	4.10959	7.14286		1.33333	2.7027	0	1.38889	2.85714	4.87805	2.5641	1.35135	1.35135		0	1.26582	4.87805	0	1.26582
8	0	0	0	0	2.7027	1.38889		1.31579	1.33333	5.47945	0	0	1.28205	4	2.73973	5.19481		1.35135	3.94737	0	2.7027	3.94737
11.3	1.21951	2.63158	0	1.28205	1.33333	2.7027		2.5974	8.75	2.66667	1.40845	0	10.5263	1.33333	0	1.31579		0	3.8961	2.63158	8.33333	0
16	2.38095	0	0	2.46914	1.31579	0		1.2987	0	0	3.65854	1.31579	0	0	1.26582	1.31579		5.12821	3.84615	2.66667	0	0
22.6	0	2.5	1.20482	2.5	0	0		7.59494	0	3.79747	3.79747	1.2987	5.12821	1.31579	3.84615	7.5		3.44828	2.66667	2.5	1.23457	5.1948
32	0	1.31579	1.25	0	1.21951	1.21951		7.05882	8.97436	6.49351	2.7027	7.69231	8.21918	5.40541	2.7027	6.94444		6.57895	12.1622	7.69231	2.5974	9.45946
