# Supplementary material for: Cingulin regulates hair cell cuticular plate morphology and is required for hearing in human and mouse
Source: EMBO Mol Med. 2023 Sep 11;15(11):e17611. doi: 10.15252/emmm.202317611 (PMC10630877; doi:10.15252/emmm.202317611)
Supplement: Supplementary file 11 — Source Data for Figure 7 [file EMMM-15-e17611-s012.zip]

Archive with 27 entries (19 files):
- Figure 7/
- Figure 7/7B-C/
- Figure 7/7B-C/Actin Polymerization test.xlsx
- Figure 7/7E/
- Figure 7/7E/HO LMO7.tif
- Figure 7/7E/HO Merge.tif
- Figure 7/7E/HO Phalloidine.tif
- Figure 7/7E/WT LMO7.tif
- Figure 7/7E/WT Merge.tif
- Figure 7/7E/WT Phalloidine.tif
- Figure 7/7F/
- Figure 7/7F/HO LMO7.tif
- Figure 7/7F/WT LMO7.tif
- Figure 7/7G-I/
- Figure 7/7G-I/Quantification of  the cuticular plates and circumferential belts areas LMO7 32kHz.xlsx
- Figure 7/7J/
- Figure 7/7J/HO Merge.tif
- Figure 7/7J/HO Phalloidine.tif
- Figure 7/7J/HO Spectrin.tif
- Figure 7/7J/WT Merge.tif
- Figure 7/7J/WT Phalloidine.tif
- Figure 7/7J/WT Spectrin.tif
- Figure 7/7K/
- Figure 7/7K/HO Spectrin.tif
- Figure 7/7K/WT Spectrin.tif
- Figure 7/7L-N/
- Figure 7/7L-N/Quantification of  the cuticular plates and circumferential belts areas Spectrin 32kHz.xlsx
