# Supplementary material for: Cingulin regulates hair cell cuticular plate morphology and is required for hearing in human and mouse
Source: EMBO Mol Med. 2023 Sep 11;15(11):e17611. doi: 10.15252/emmm.202317611 (PMC10630877; doi:10.15252/emmm.202317611)
Supplement: Supplementary file 11 — Source Data for Figure 7 [file EMMM-15-e17611-s012.zip › Figure 7/7B-C/Actin Polymerization test.xlsx]

## Sheet: Fig 7B
Fig 7B
Vehicle	CGN	Vehicle/RhoA	CGN/RhoA
1.07883	75.9652	126.615	155.998
1.05239	70.5724	123.826	182.508
0.928253	69.2904	124.022	158.865

## Sheet: Fig 7C
Fig 7C
Vehicle	WT	p.L1110Lfs*17
0.968575	181.419	11.4737
1.16209	168.181	11.8928
0.869332	153.841	11.3974
