# Supplementary material for: Cingulin regulates hair cell cuticular plate morphology and is required for hearing in human and mouse
Source: EMBO Mol Med. 2023 Sep 11;15(11):e17611. doi: 10.15252/emmm.202317611 (PMC10630877; doi:10.15252/emmm.202317611)
Supplement: Supplementary file 11 — Source Data for Figure 7 [file EMMM-15-e17611-s012.zip › Figure 7/7G-I/Quantification of the cuticular plates and circumferential belts areas LMO7 32kHz.xlsx]

## Sheet: Fig 7G
Fig 7G
OHC1		OHC2		OHC3
Cgn+/+	CgndelG/delG	Cgn+/+	CgndelG/delG	Cgn+/+	CgndelG/delG
24.062	23.83	25.725	23.44	22.731	23.787
23.96	22.037	23.483	26.693	25.132	23.122
22.804	22.5	23.874	24.785	25.435	26.014
22.905	25.045	23.035	24.582	27.084	23.715
22.731	19.001	25.652	21.893	25.565	24.047
23.671	23.541	25.956	22.24	27.532	21.256
24.944	23.396	25.464	26.578	25.84	23.078
23.425	21.068	25.898	22.457	27.171	22.89
23.787	23.382	25.739	24.351	24.495	25.725
24.712	20.591	26.462	18.972	25.349	22.645
22.312	22.746	24.206	21.386	26.419	23.512
24.177	23.107	23.469	24.235	24.033	23.498
23.425	19.926	24.51	21.314	24.278	24.336
23.44	22.326	23.758	21.256	26.202	24.828
25.565	19.015	24.756	22.428	25.406	21.676
23.946	23.078	25.132	22.341	25.551	21.401
22.963	21.762	24.524	22.138	23.729	23.339
23.57	21.444	23.888	23.122	25.045	21.936
21.965	25.088	26.346	23.715	22.688	23.368
21.488	23.252	25.305	21.705	24.9	23.035
21.835	22.587	26.448	21.748	26.072	23.454
24.51	21.3	24.177	21.893	27.416	23.396
24.394	18.393	23.31	22.254	25.797	23.281
23.252	22.269	24.524	22.283	26.202	24.047
23.02	25.305	22.109	22.341	26.881	24.51
23.483	22.543	25.349	23.02	26.881	22.948
22.673	19.246	25.652	21.777	26.274	24.091
23.425	24.047	25.985	24.423	25.898	24.278
23.975	20.823	23.888	23.339	25.565	18.567
23.368	21.806	25.855	23.44	25.421	23.729
26.216	23.078	24.712	22.052	23.064	22.283
20.895	19.102	25.175	22.818	23.657	22.399
20.259	23.483	21.343	20.447	27.055	23.874
22.167	22.587	22.529	21.343	24.712	23.613
21.777	26.216	22.269	22.225	25.638	20.649
21.343	23.252	23.57	22.832	27.503	23.324
22.876	21.011	23.223	23.382	25.565	20.635
20.909	23.18	22.963	22.182	26.028	21.994
23.208	23.151	23.078	22.254	25.45	24.394
22.138	22.196	24.712	22.254	25.97	23.613
22.211	20.649	24.264	22.63	27.402	23.396
22.775	22.702	23.223	20.562	25.464	22.775
21.661	21.878	23.975	21.213	24.915	23.049
23.353	23.859	24.582	21.95	24.278	20.519
23.7	14.807	22.731	23.975	25.956	25.103
23.165	24.799	25.522	23.281	25.088	22.182
22.153	20.88	24.047	21.083	25.493	25.175
22.485	24.004	22.963	19.42	26.072	24.047
24.452	20.707	25.565	25.059	25.291	23.44
22.76	23.122	22.673	25.782	24.712	25.725
24.568	22.876	23.743	20.866	27.763	24.38
23.859	25.334	23.57	22.919	24.307	22.645
23.628	21.791	25.233	21.589	24.438	23.165
22.297	23.931	25.045	21.907	24.322	25.638
23.801	25.161	24.944	24.091	27.113	22.399
22.992	24.814	23.584	20.562	26.708	22.24
23.917	20.707	25.594	22.269	25.58	25.349
24.77	26.274	24.568	25.696	25.667	22.818
24.958	25.175	25.218	23.035	23.599	25.146
23.96	25.161	22.775	25.161	27.156	27.156
22.457	24.264	24.119	22.789	26.245	23.772
25.681	23.845	25.753	26.158	28.515	25.58
23.888	26.505	25.175	23.96	25.898	25.479
24.423	24.814	23.671	27.344	28.718	25.392
22.196	24.611	24.886	26.028	26.795	24.712
23.151	25.565	24.669	25.71	27.344	24.871
23.411	24.466	24.799	26.129	25.088	23.903
23.223	25.189	25.32	27.228	25.956	23.368
23.946	24.741	25.652	26.419	27.026	26.983
22.269	23.888	25.03	24.857	23.237	25.84
23.686	23.31	26.086	24.235	26.592	27.648
22.601	23.772	25.609	26.664	22.919	25.117
24.119	23.729	25.985	22.529	23.541	23.657
21.502	23.888	26.491	17.844	25.218	23.555
24.264	20.62	26.534	22.63	21.386	23.353
24.004	20.88	26.028	23.512	21.734	23.136
23.483	19.984	26.607	24.495	23.281	22.63
24.293	24.958	23.425	26.115	24.119	24.481
23.281	22.297	24.466	22.659	22.558	25.667
22.558	20.49	21.141	21.864	22.977	27.113
23.859	23.136	20.866	21.936	23.96	24.814
22.746	21.184	21.415	21.039	24.553	25.464
22.775	24.466	23.252	21.083	23.498	23.223
22.601	22.688	22.789	25.999	24.857	25.638
23.555	21.762	23.339	23.642	25.291	22.876
24.438	22.254	23.715	26.187	24.973	24.553
23.339	23.859	21.791	24.944	25.088	25.074
22.283	21.329	24.119	24.438	22.919	23.527
24.423	21.719	24.626	22.847	22.153	23.599
21.734	23.223	25.406	25.941	23.324	23.064
21.893	19.912	24.915	23.02	24.351	25.204
22.066	22.919	25.045	23.107	21.112	22.355
23.787	22.992	24.177	24.38	22.89	23.816
24.409	21.835	21.459	24.38	21.155	26.39
23.454	23.18	22.24	25.189	23.049	23.281
23.613	22.24	22.037	25.912	22.76	24.756
22.673	22.153	23.194	24.495	24.25	24.336
22.688	22.109	24.004	23.874	23.064	21.473
22.789	25.002	24.264	22.196	24.9	22.081
24.235	23.772	23.816	22.442	23.107	21.907
23.107	22.645	26.014	22.167	23.078	21.502
22.297	22.919	25.84	22.138	23.671	24.438
23.555	17.468	22.211	22.717	23.425	25.002
23.295	22.37	25.811	22.153	22.37	23.758
23.252	22.485	23.772	22.37	21.864	26.708
22.442	19.781	24.336	22.023	25.305	22.269
22.355	22.297	23.96	23.02	24.626	23.859
22.847	21.922	24.495	22.037	25.652	23.686
20.475	21.777	22.5	22.355	24.25	22.37
21.401	20.475	24.062	25.565	23.208	21.849
22.283	21.097	22.399	28.602	22.934	22.89
21.69	22.572	24.438	23.483	23.122	27.691
23.483	22.269	24.38	23.382	24.712	23.888
25.233	23.165	22.514	24.481	23.57	25.233
24.365	23.657	23.396	25.059	24.177	27.113
23.613	23.729	25.059	25.97	24.842	27.619
23.454	23.657	24.018	24.799	22.76	24.871
25.349	22.702	24.177	25.305	22.428	26.245
22.963	21.517	24.958	24.481	22.529	25.002
24.221	21.213	25.161	27.257	25.753	23.555
24.148	22.673	26.26	25.175	25.58	26.751
23.787	25.594	25.941	28.053	26.086	24.886
21.936	25.016	25.161	23.136	26.448	25.725
22.196	24.394	23.151	26.231	25.84	25.291
22.861	25.088	25.218	25.059	25.146	24.033
24.076	25.117	24.25	25.985	23.324	26.187
25.204	24.842	24.669	25.016	24.727	27.113
24.38	23.57	25.349	24.654	24.105	25.855
22.659	24.466	24.785	23.382	25.204	26.346
23.989	22.673	23.122	22.471	24.582	26.867
23.368	23.57	24.047	23.772	23.584	26.448
24.698	23.975	23.44	28.689	25.03	25.132
25.594	23.339	23.686	25.594	24.64	27.894
23.151	23.715	24.842	26.419	24.293	26.1
23.208	25.797	23.599	25.999	24.221	27.127
23.02	22.529	24.192	28.125	20.114	25.84
21.791	25.464	21.574	27.373	23.266	24.929
22.413	24.235	23.31	25.623	25.58	23.425
22.37	25.58	21.907	25.927	24.727	22.977
23.859	25.392	22.543	27.33	24.221	22.211
21.17	24.626	21.734	26.028	24.192	23.411
20.577	26.91	21.69	24.944	24.047	24.539
23.368	28.356	23.411	27.749	24.438	23.136
22.919	26.144	24.38	23.671	25.537	23.035
24.611	26.737	24.336	24.423	23.527	25.03
22.081	27.431	22.832	25.638	23.368	24.423
22.919	27.113	22.182	22.312	22.297	22.702
23.064	23.541	21.777	23.469	23.888	23.295
24.336	23.411	23.295	22.847	22.876	23.743
22.471	23.816	25.132	22.601	23.512	22.876
21.141	23.816	24.206	26.086	22.948	21.415
24.987	23.715	24.033	23.96	22.89	23.136
22.211	25.103	23.888	25.956	24.004	22.847
23.772	23.83	24.033	24.365	22.775	23.295
24.076	23.946	23.859	24.365	22.095	21.314
23.946	22.876	23.049	25.898	24.611	22.775
24.177	26.635	23.715	23.541	22.645	20.895
21.618	23.7	22.413	24.669	24.38	21.184
23.194	23.151	22.717	24.727	23.743	19.868
22.109	24.9	24.683	22.804	23.02
23.83	23.44	24.062	25.132	22.5
22.428	24.264	23.628	24.192	23.845
23.772	23.44	23.425	24.698	21.358
22.775	22.717	22.992	24.727	23.613
24.278	24.741	22.948	23.078	24.192
23.281	23.975	20.953	23.903	26.332
21.401	25.002	24.814	23.772	20.938
23.208	23.006	24.25	24.857	24.235
23.642	22.905	25.016	24.481	24.539
23.903	24.394	23.859	22.963	23.671
22.312	24.351	24.756	22.688	22.905
23.7	22.963	22.572		23.18
22.934	22.326	23.584		23.642
23.194	25.696	23.512		22.63
22.775	22.052	22.746		25.941
21.473	22.861	22.341		23.064
21.835	22.037	23.31		25.681
20.244		24.177		25.074
23.006		23.787		23.194
22.789		22.645		25.233
22.905		23.946		23.946
23.382		24.394		24.857
22.572		24.9
22.457		22.948
22.457		25.855
24.033		23.772
22.659

## Sheet: Fig 7H
Fig 7H
OHC1		OHC2		OHC3
Cgn+/+	CgndelG/delG	Cgn+/+	CgndelG/delG	Cgn+/+	CgndelG/delG
35.124	38.247	30.93	36.974	29.658	40.821
34.314	38.493	31.494	40.835	37.105	40.749
34.487	36.468	32.116	36.743	37.842	45.434
33.764	36.844	34.56	37.871	42.064	38.175
37.278	39.028	33.808	42.831	35.254	37.9
35.572	37.914	37.379	35.442	39.274	37.148
38.435	40.083	36.786	35.673	39.071	40.069
35.398	33.374	38.623	36.367	40.965	38.088
35.369	37.061	37.972	35.283	36.685	34.993
34.878	34.849	37.755	36.063	35.196	34.531
38.58	31.769	34.892	41.038	34.56	33.576
36.15	40.373	36.194	36.743	33.764	35.398
37.379	32.767	36.121	31.002	36.251	38.912
37.596	37.452	40.937	38.146	35.774	34.907
36.989	35.659	38.984	32.882	39.389	34.704
38.406	34.169	37.018	35.528	33.49	36.902
39.288	32.087	34.082	34.907	37.799	41.819
37.408	35.731	34.936	36.092	41.067	33.388
35.745	34.632	33.721	40.358	36.786	35.297
40.662	37.235	38.045	37.654	45.246	33.417
37.914	34.126	34.878	34.458	41.775	36.223
37.336	35.673	34.227	37.379	36.974	37.437
34.025	35.051	36.512	41.153	39.187	36.367
38.261	40.864	35.586	39.606	39.765	33.504
35.167	37.423	32	33.678	35.919	34.733
34.646	36.411	33.808	39.071	40.503	35.442
38.276	31.407	35.832	28.631	39.577	34.849
35.456	31.465	40.358	28.139	38.594	35.716
38.854	31.899	33.634	34.589	37.408	31.523
32.593	33.518	34.473	33.938	35.615	34.155
34.907	40.879	36.743	43.25	37.235	32.304
34.762	36.194	37.394	45.607	37.119	36.815
32.448	38.724	35.789	37.018	38.073	32.044
34.863	40.185	36.382	41.645	36.223	34.545
36.57	38.984	37.336	43.525	37.538	37.712
37.553	37.379	37.466	41.5	35.861	37.293
42.643	34.907	38.58	39.563	36.092	34.69
37.755	37.914	33.027	38.03	37.813	36.512
36.295	38.348	38.001	40.835	39.172	39.259
34.458	35.037	40.112	40.054	35.673	38.449
36.425	31.783	40.575	36.295	38.796	38.073
36.136	36.815	37.538	40.156	33.952	35.254
34.892	40.763	37.206	39.158	36.888	37.235
32.015	37.509	39.924	39.433	31.653	39.65
36.729	34.082	34.516	39.1	31.494	31.783
35.369	41.674	35.037	39.765	35.644	32.824
32.058	37.799	34.791	37.235	37.64	39.736
34.603	38.261	38.724	35.485	36.83	34.748
39.143	33.128	39.216	37.828	37.105	33.837
37.596	37.322	38.71	39.794	40.054	36.873
38.912	34.95	39.476	39.143	37.885	39.664
39.288	38.42	39.519	37.119	32.911	38.348
39.115	37.322	35.456	37.206	35.933	40.344
37.842	36.063	39.953	35.384	36.237	35.716
36.656	41.255	36.555	39.433	31.407	33.07
39.389	36.772	35.022	42.339	29.195	37.726
37.755	36.642	35.398	41.544	35.124	33.967
36.526	36.844	35.326	37.466	35.326	40.387
34.574	39.115	34.95	36.411	34.415	33.808
36.02	34.589	38.464	36.223	35.904	38.623
35.471	33.938	41.717	35.89	37.032	40.561
40.17	34.748	36.324	35.789	39.143	39.086
35.803	35.818	34.155	36.642	37.654	34.69
37.061	35.702	32.579	36.468	32.015	38.045
33.446	36.396	36.714	33.591	32.072	37.712
37.697	38.796	35.89	34.646	30.207	35.803
36.338	36.7	33.331	35.89	35.283	35.789
37.206	35.991	36.324	38.247	31.465	38.883
34.285	38.276	33.967	38.16	30.149	31.754
34.299	35.572	33.215	39.375	31.321	36.266
32.044	37.987	35.919	38.146	34.545	33.88
34.372	39.809	31.089	36.917	32.246	35.933
36.411	29.6	33.547	32.145	34.487	37.509
32.68	34.473	34.415	31.725	33.562	35.774
33.432	30.916	36.338	33.244	37.365	37.437
35.124	34.574	34.993	34.429	30.178	35.037
32.781	35.789	36.83	32.709	31.682	34.256
35.196	38.073	31.465	35.543	29.687	35.702
37.596	34.589	33.663	32.13	31.509	37.712
37.119	35.673	37.799	35.991	30.005	32.333
34.227	38.088	35.427	36.02	33.331	37.249
37.712	35.962	33.938	36.902	35.254	35.181
36.96	38.594	38.565	34.169	34.965	35.919
36.237	34.661	33.085	37.264	33.012	36.859
38.045	36.931	33.967	32.174	36.541	35.384
35.63	35.34	36.96	31.19	32.015	34.401
37.09	35.991	37.322	38.276	29.079	33.923
36.02	35.124	35.716	38.869	30.583	33.706
37.842	34.82	37.408	38.348	33.258	33.894
35.369	33.591	38.854	37.119	33.273	30.959
38.912	34.227	35.76	35.008	35.803	32.593
36.917	35.644	35.745	30.786	34.617	33.331
38.449	36.873	35.586	33.114	31.566	35.847
36.411	33.735	38.131	32.145	31.219	34.516
35.904	34.111	33.591	30.583	35.369	29.817
36.96	37.177	32.969	32.795	28.515	34.487
37.35	37.162	36.873	32.044	29.744	37.032
36.223	34.719	42.845	30.612	32.882	38.898
38.247	36.613	38.261	34.372	32.246	34.01
35.022	36.309	38.768	33.114	30.945	31.798
38.724	35.977	37.481	34.285	33.374	32.304
34.372	32.665	37.235	32.94	29.773	35.095
35.398	34.097	33.417	34.502	34.111	35.586
36.815	33.967	40.749	39.982	28.544	31.711
36.989	34.213	32.94	40.156	29.918	34.936
37.423	35.543	39.722	43.684	30.467	37.538
34.314	37.582	34.429	38.782	34.285	34.502
35.369	36.974	32.174	37.076	33.229	35.239
33.403	36.801	33.215	35.615	32.709	35.037
35.369	34.516	32.188	33.49	34.227	35.716
34.14	35.485	34.242	34.878	30.511	29.6
35.384	36.382	34.213	36.223	32.347	40.083
36.656	39.042	34.878	31.321	33.938	33.981
33.446	35.702	28.805	33.996	37.105	35.138
34.863	38.666	29.513	34.646	38.724	29.961
33.634	36.483	29.397	36.931	37.119	33.981
31.697	38.768	33.837	37.712	36.483	35.991
34.574	34.14	29.499	36.743	29.513	31.754
33.822	35.803	28.486	31.942	29.455	35.5
34.401	32.521	29.094	38.854	33.302	31.74
33.909	33.996	33.171	40.214	37.09	34.516
29.658	35.615	33.706	40.069	34.719	34.314
33.475	34.849	31.595	40.04	32.608	37.64
33.258	38.319	35.919	40.763	26.983	32.564
33.837	38.16	37.697	40.156	29.05	33.041
33.432	35.312	39.086	39.534	30.699	38.03
36.208	34.791	36.714	38.984	30.337	37.134
36.729	35.875	39.172	36.671	27.243	33.634
31.711	36.121	37.003	38.464	31.798	34.126
34.054	36.15	39.939	38.493	28.877	34.343
35.051	37.003	36.439	39.447	30.279	31.046
33.851	35.196	36.786	39.187	30.771	32.622
36.194	34.111	35.326	38.84	26.361	36.815
34.704	35.167	33.808	38.218	25.045	37.322
34.661	40.315	36.266	36.396	28.284	34.82
35.861	37.047	35.586	39.563	30.916	37.336
34.704	38.16	36.555	39.751	29.05	39.057
31.292	37.712	34.748	40.546	31.754	36.584
31.639	40.488	33.114	37.379	28.588	35.398
36.541	41.255	35.528	37.148	31.002	33.721
31.162	36.006	32.665	37.423	31.451	33.866
30.814	36.758	37.336	34.936	30.959	37.784
31.407	41.761	33.591	40.951	30.655	33.316
34.719	38.073	37.929	37.278	31.537	31.942
33.649	37.249	36.483	41.645	28.082	34.531
34.748	39.418	34.502	40.908	27.763	35.066
34.502	37.278	36.974	41.153	24.278	28.11
34.242	44.118	35.254	38.608	24.683	31.089
36.194	35.601	35.702	39.91	26.462	33.114
33.909	35.152	35.152	35.181	25.956	33.576
36.251	36.786	36.671	41.356	30.843	32.492
36.15	39.751	34.054	39.794	30.67	32.579
35.413	44.335	31.942	44.262	31.827	33.909
36.483	35.225	33.215	39.259	30.771	34.516
37.162	35.789	39.172	39.592	25.421	32.318
35.196	35.5	38.71	44.407	33.287	32.81
36.338	37.22	38.565	43.25	28.154	33.678
32.174	38.218	35.615	33.837	29.209	31.827
37.148	37.105	32.174	40.17	30.598	33.186
34.589	38.623	35.398	38.406	30.048
35.63	40.777	34.733	38.811	27.503
34.444	40.214	31.827	39.577	29.079
38.102	37.683	28.862	35.08	27.315
38.869	34.56	31.19	38.102	26.751
38.435	39.505	34.299	37.712	25.508
33.822	38.811	33.923	38.131	27.98
37.22	35.109	37.206	37.336	31.436
35.861	35.76	34.039	37.235	29.715
36.092	34.892	36.02	39.303	28.009
38.522	34.733	31.465	39.042	26.448
35.355	37.755	36.483	38.059	29.658
35.471	37.813	36.063		30.988
35.442	35.528	33.273		27.272
33.793	37.857	37.784		31.002
31.682	36.165	32.738		30.207
32.362	31.899	35.514		27.98
35.644	34.675	34.328		31.089
34.993		36.425		30.352
37.813		35.586		29.788
33.475		36.758		27.879
35.037		36.743		30.424
35.89		35.543		29.513
34.82		34.386
31.537		27.113
35.312		30.699
32.68		30.728
35.89

## Sheet: Fig 7I
Fig 7I
OHC1		OHC2		OHC3
Cgn+/+	CgndelG/delG	Cgn+/+	CgndelG/delG	Cgn+/+	CgndelG/delG
0.685059	0.623055	0.831717	0.633959	0.766437	0.582715
0.698257	0.572494	0.745634	0.653679	0.677321	0.567425
0.661235	0.616979	0.743368	0.67455	0.672137	0.572567
0.678385	0.679758	0.666522	0.649098	0.643876	0.621218
0.60977	0.486856	0.758755	0.511148	0.725166	0.634485
0.665439	0.620905	0.694401	0.627504	0.701024	0.572198
0.648992	0.583689	0.69222	0.745045	0.66136	0.575956
0.661761	0.63127	0.670533	0.61751	0.663274	0.600977
0.672538	0.630906	0.677842	0.690162	0.667712	0.735147
0.708527	0.590863	0.700887	0.526079	0.720224	0.655788
0.578331	0.715981	0.693741	0.521127	0.764439	0.700262
0.668797	0.572338	0.648422	0.659581	0.711794	0.663823
0.626689	0.608112	0.678553	0.687504	0.669719	0.625411
0.623471	0.596123	0.580355	0.557227	0.732431	0.711261
0.691151	0.533245	0.63503	0.682075	0.645002	0.624597
0.623496	0.675408	0.678913	0.628828	0.762944	0.579941
0.584479	0.678219	0.719559	0.634199	0.627768	0.558096
0.630079	0.600151	0.683765	0.640641	0.609857	0.657003
0.614492	0.724417	0.781294	0.587616	0.616756	0.662039
0.528454	0.624466	0.665133	0.576433	0.550325	0.68932
0.575909	0.661871	0.7583	0.631145	0.624105	0.647489
0.656471	0.59709	0.706372	0.585703	0.741494	0.624943
0.716943	0.52475	0.63842	0.540763	0.658305	0.640168
0.607721	0.544954	0.689147	0.562617	0.658921	0.717735
0.654591	0.676188	0.690906	0.663371	0.748378	0.705669
0.677798	0.619126	0.749793	0.589184	0.663679	0.64748
0.592356	0.612793	0.715896	0.760609	0.66387	0.691297
0.660678	0.764246	0.643862	0.867941	0.671037	0.679751
0.617054	0.652779	0.710234	0.674752	0.68341	0.588999
0.716964	0.650576	0.750007	0.690671	0.713772	0.694745
0.751024	0.564544	0.672563	0.509873	0.619417	0.689791
0.601087	0.527767	0.673236	0.500318	0.637329	0.60842
0.624353	0.60642	0.596356	0.552353	0.710609	0.745038
0.635832	0.562075	0.619235	0.512498	0.682218	0.683543
0.595488	0.672481	0.596448	0.510626	0.682988	0.547545
0.568343	0.622061	0.629104	0.550169	0.766933	0.625426
0.536454	0.601914	0.601944	0.591007	0.708329	0.59484
0.553807	0.611384	0.69528	0.583276	0.688335	0.602377
0.639427	0.603708	0.6073	0.544974	0.649699	0.621361
0.642463	0.633502	0.616075	0.5556	0.728002	0.614138
0.609774	0.649687	0.598004	0.623502	0.70631	0.614504
0.630258	0.616651	0.618653	0.512053	0.75	0.646026
0.620801	0.536712	0.644385	0.541728	0.675423	0.619014
0.729439	0.636087	0.61572	0.55664	0.767005	0.517503
0.645267	0.434452	0.658564	0.613171	0.824157	0.789825
0.654952	0.595071	0.72843	0.585465	0.703849	0.675786
0.691029	0.552396	0.691185	0.566215	0.677285	0.633556
0.649799	0.627375	0.592991	0.547273	0.707901	0.69204
0.624684	0.62506	0.651902	0.662446	0.681606	0.692733
0.605384	0.619527	0.585714	0.647887	0.616967	0.697665
0.631373	0.654535	0.601454	0.533071	0.732823	0.614663
0.607285	0.659396	0.596422	0.617447	0.738568	0.590513
0.604065	0.583865	0.711671	0.580256	0.680099	0.574187
0.589213	0.663589	0.626862	0.619122	0.671192	0.71783
0.649307	0.60989	0.682369	0.610935	0.863279	0.677321
0.583716	0.674807	0.673405	0.485652	0.914814	0.589514
0.633479	0.565117	0.723035	0.536034	0.728277	0.746283
0.678147	0.713115	0.695465	0.685849	0.726575	0.564984
0.721872	0.643615	0.721545	0.632638	0.685718	0.743788
0.665186	0.727428	0.592112	0.694614	0.75635	0.703104
0.633109	0.714951	0.578158	0.634968	0.708711	0.58608
0.639308	0.686227	0.70898	0.730895	0.728483	0.654454
0.667207	0.739991	0.737081	0.653894	0.687789	0.734477
0.658995	0.695031	0.726572	0.749808	0.897017	0.66742
0.663637	0.676201	0.677834	0.77485	0.835464	0.655282
0.614134	0.65896	0.68735	0.742077	0.905221	0.694662
0.644257	0.666649	0.744022	0.72803	0.711051	0.667887
0.624174	0.699869	0.69706	0.711899	0.824917	0.600982
0.69844	0.646384	0.755204	0.692322	0.896414	0.849751
0.649261	0.671539	0.753575	0.631289	0.741898	0.712513
0.739171	0.613631	0.726245	0.635322	0.769779	0.816057
0.657541	0.597151	0.823732	0.722269	0.710755	0.698995
0.66241	0.801655	0.774585	0.700855	0.682605	0.630702
0.657956	0.692948	0.769752	0.562459	0.751385	0.658439
0.725772	0.666969	0.7302	0.680724	0.572354	0.623795
0.683407	0.603922	0.743806	0.682913	0.720194	0.660331
0.71636	0.558384	0.722427	0.748876	0.734834	0.660614
0.69022	0.65553	0.744478	0.734744	0.812443	0.685704
0.619241	0.644627	0.726792	0.705229	0.715922	0.680606
0.607721	0.574384	0.559301	0.607485	0.765772	0.838555
0.697081	0.607435	0.588986	0.608995	0.71885	0.666166
0.60315	0.589066	0.631004	0.570132	0.69646	0.7238
0.616207	0.633933	0.60293	0.617021	0.672043	0.646538
0.6237	0.654569	0.688802	0.697698	0.752969	0.69557
0.619135	0.589261	0.687108	0.734817	0.692127	0.646507
0.685883	0.629711	0.64164	0.839596	0.780041	0.713729
0.629253	0.662916	0.583865	0.651688	0.862753	0.739145
0.618629	0.607249	0.6753	0.628727	0.749403	0.698006
0.645394	0.623751	0.658308	0.595781	0.666095	0.696259
0.614493	0.691346	0.653884	0.69886	0.700989	0.744985
0.562628	0.581763	0.696728	0.657564	0.680139	0.773295
0.597719	0.642997	0.700657	0.750568	0.609874	0.670697
0.618664	0.623546	0.679396	0.736244	0.725147	0.664379
0.670374	0.647251	0.56277	0.758438	0.677632	0.764573
0.653242	0.679546	0.662082	0.823628	0.651672	0.780796
0.63888	0.598219	0.668416	0.79012	0.798176	0.717836
0.607041	0.59612	0.629024	0.764418	0.81529	0.657161
0.626342	0.636798	0.560252	0.77989	0.701417	0.552034
0.595838	0.682872	0.634171	0.645758	0.772189	0.64925
0.691994	0.654714	0.614321	0.677719	0.746712	0.688943
0.59671	0.62943	0.694058	0.646551	0.691496	0.665614
0.648697	0.701638	0.693971	0.67207	0.795049	0.696339
0.665433	0.512303	0.664662	0.658426	0.686729	0.70258
0.632758	0.65858	0.633414	0.554074	0.783702	0.749204
0.628619	0.657206	0.721676	0.557077	0.730798	0.764484
0.599685	0.556537	0.612658	0.504143	0.830571	0.593239
0.651483	0.593289	0.695925	0.593574	0.718273	0.691525
0.645961	0.592903	0.761329	0.594374	0.771976	0.672153
0.612969	0.59175	0.677405	0.627685	0.741386	0.638468
0.605078	0.593203	0.747546	0.763362	0.678061	0.611743
0.652695	0.594533	0.654138	0.820058	0.751663	0.773311
0.612989	0.620417	0.71429	0.64829	0.714811	0.690842
0.640632	0.570386	0.699008	0.746528	0.728151	0.702981
0.75444	0.648843	0.7816	0.720114	0.635224	0.718111
0.698878	0.61183	0.792735	0.723287	0.624341	0.904943
0.702057	0.650413	0.852434	0.703203	0.669253	0.812778
0.739944	0.61022	0.709815	0.657589	0.623852	0.691034
0.733181	0.664968	0.819587	0.688703	0.759936	0.82651
0.678937	0.600983	0.87615	0.76642	0.764862	0.704282
0.704078	0.652286	0.864817	0.701524	0.773317	0.742124
0.712141	0.666931	0.791655	0.626026	0.689674	0.775032
0.802043	0.71863	0.769626	0.700117	0.751347	0.725243
0.655295	0.71784	0.79636	0.577822	0.811089	0.683448
0.667388	0.636603	0.644534	0.6435	0.95764	0.776655
0.675621	0.657442	0.668966	0.624041	0.865611	0.727369
0.720148	0.711288	0.620427	0.657282	0.759764	0.688588
0.696089	0.714035	0.671924	0.641699	0.815077	0.730139
0.663781	0.657003	0.64712	0.672302	0.884814	0.768716
0.714547	0.677335	0.669811	0.607893	0.792628	0.772021
0.70444	0.627192	0.578933	0.583768	0.851266	0.782314
0.666686	0.636975	0.659925	0.602631	0.77889	0.851897
0.729609	0.681185	0.637199	0.732105	0.813428	0.7704
0.707134	0.684207	0.670498	0.65896	0.934714	0.75768
0.667099	0.674354	0.734796	0.691271	0.969974	0.699319
0.669571	0.639886	0.65072	0.714337	0.85635	0.779064
0.641923	0.608119	0.679818	0.710891	0.650602	0.692093
0.62791	0.667296	0.590179	0.688612	0.800895	0.638272
0.716253	0.642634	0.67083	0.631949	0.805568	0.640307
0.707039	0.631792	0.661563	0.693625	0.864943	0.649104
0.652938	0.615489	0.634514	0.735706	0.781272	0.65867
0.679353	0.683942	0.66536	0.695508	0.769197	0.691283
0.667781	0.732086	0.580941	0.713991	0.776737	0.649455
0.744038	0.679007	0.696943	0.677615	0.797195	0.694441
0.660128	0.686681	0.64278	0.634986	0.809747	0.721151
0.731404	0.717791	0.66705	0.586457	0.837796	0.724856
0.635461	0.6959	0.661759	0.626723	0.841696	0.696487
0.66428	0.727319	0.599935	0.542172	0.918403	0.807613
0.673559	0.533592	0.617717	0.607879	0.967792	0.7493
0.672377	0.657594	0.652484	0.572463	0.864485	0.717008
0.662685	0.677515	0.714952	0.642421	0.905841	0.68132
0.583184	0.64742	0.660086	0.630767	0.744026	0.659085
0.691203	0.596589	0.705732	0.602101	0.746332	0.710151
0.627199	0.566212	0.747855	0.586417	0.754202	0.673774
0.651591	0.676508	0.723559	0.620622	0.740145	0.674904
0.647866	0.669088	0.609083	0.615402	0.869163	0.659509
0.680361	0.644394	0.595428	0.583196	0.739358	0.694148
0.665337	0.71561	0.614936	0.544301	0.804326	0.620435
0.671909	0.620127	0.629313	0.729054	0.834674	0.665598
0.624367	0.623932	0.706067	0.615559	0.775966	0.598686
0.639192	0.644694	0.697299	0.593761	0.766108
0.668818	0.574834	0.692771	0.647548	0.818093
0.651144	0.603372	0.742389	0.611264	0.820008
0.623904	0.622031	0.811621	0.704048	0.781915
0.585943	0.657321	0.737159	0.648969	0.882696
0.631664	0.626275	0.669057	0.611954	0.948408
0.688339	0.617737	0.617664	0.626865	0.941101
0.574987	0.712125	0.666935	0.636705	0.666052
0.647165	0.643345	0.712418	0.667571	0.815581
0.655048	0.656454	0.694503	0.622879	0.876111
0.620503	0.702329	0.758271	0.588161	0.895002
0.631085	0.644974	0.678563	0.596127	0.772304
0.668151	0.607278	0.625905		0.748031
0.647085	0.628406	0.708803		0.866896
0.686355	0.678765	0.622274		0.729953
0.718862	0.609761	0.694789		0.858774
0.663525	0.716668	0.629076		0.824303
0.612586	0.63553	0.679038		0.826048
0.578516		0.663747		0.826107
0.608415		0.668437		0.778636
0.680777		0.616056		0.90509
0.653737		0.651716		0.787076
0.651491		0.686324		0.842239
0.648248		0.724132
0.712084		0.846384
0.635959		0.84221
0.735404		0.773627
0.631346
