# Supplementary material for: Cingulin regulates hair cell cuticular plate morphology and is required for hearing in human and mouse
Source: EMBO Mol Med. 2023 Sep 11;15(11):e17611. doi: 10.15252/emmm.202317611 (PMC10630877; doi:10.15252/emmm.202317611)
Supplement: Supplementary file 11 — Source Data for Figure 7 [file EMMM-15-e17611-s012.zip › Figure 7/7L-N/Quantification of the cuticular plates and circumferential belts areas Spectrin 32kHz.xlsx]

## Sheet: Fig 7L
Fig 7L
OHC1		OHC2		OHC3
Cgn+/+	CgndelG/delG	Cgn+/+	CgndelG/delG	Cgn+/+	CgndelG/delG
21.459	22.153	23.686	24.466	27.315	26.086
23.093	22.659	25.537	24.683	26.505	25.349
23.049	22.066	22.76	25.204	26.693	23.801
22.428	21.198	23.555	22.804	23.006	24.206
21.632	23.469	22.587	19.839	26.534	22.037
22.153	20.591	24.105	22.442	25.32	22.167
22.341	19.434	24.192	18.943	25.522	26.043
22.543	23.715	23.989	19.217	25.638	22.052
24.336	21.039	22.109	19.94	25.493	19.912
22.572	22.283	23.801	19.68	26.144	22.659
22.717	19.724	23.368	18.046	25.869	21.603
24.163	18.856	24.25	18.263	27.011	22.269
22.514	19.666	24.409	21.994	21.647	21.039
21.965	21.791	25.855	21.603	22.081	19.246
25.363	21.878	24.944	19.001	25.059	22.861
22.832	20.707	24.351	21.372	23.975	19.593
20.201	20.013	22.558	20.403	21.589	19.81
20.707	19.637	22.688	20.88	21.907	18.249
22.963	23.064	22.905	20.49	25.349	20.259
20.519	22.775	22.905	19.984	22.905	19.348
20.866	17.598	21.95	19.724	25.161	17.699
20.013	18.668	22.485	20.013	23.903	17.641
20.172	21.17	21.271	20.259	23.527	21.112
18.104	20.1	22.804	20.36	25.117	20.389
19.405	21.068	22.138	17.54	23.194	22.312
19.319	20.736	24.712	18.755	21.285	17.916
21.039	19.116	21.227	17.381	22.775	18.393
19.984	18.957	21.893	16.21	19.883	19.42
20.461	20.36	22.312	17.858	20.837	19.868
19.608	17.641	18.769	19.377	21.444	18.162
18.986	18.422	22.384	19.073	22.876	21.386
20.533	20.851	22.818	22.138	22.673	24.221
22.182	19.998	24.466	18.827	21.603	20.1
19.622	18.581	22.861	17.974	22.167	23.107
18.654	17.526	22.196	21.415	22.457	22.645
21.097	18.234	22.948	19.608	21.777	23.266
17.844	21.488	21.791	17.945	24.683	21.227
18.596	18.914	23.136	17.294	20.128	23.31
21.661	20.577	22.948	19.029	24.987	20.851
22.254	19.955	20.389	18.596	23.772	18.335
21.762	18.118	23.151	19.622	22.731	23.237
22.153	22.138	21.329	19.16	23.541	21.473
20.663	18.899	22.109	22.543	24.221	21.994
20.36	19.666	21.893	19.42	21.878	19.897
21.3	20.707	22.558	19.868	23.512	22.775
19.897	18.726	28.096	17.583	23.917	21.849
24.51	20.823	23.657	18.928	21.531	24.466
19.058	22.182	21.343	20.128	23.411	21.285
23.02	20.49	23.758	17.988	21.893	24.929
20.75	18.09	22.919	19.189	21.415	21.589
20.591	22.182	24.163	18.466	23.584	20.779
20.721	19.55	20.924	21.791	23.729	19.521
23.411	19.362	26.65	18.451	22.167	21.227
19.579	19.521	22.818	20.475	21.574	23.96
20.982	20.345	22.948	21.285	23.295	22.312
17.829	19.261	22.095		23.223	21.329
20.259	19.637	22.428		24.221	23.628
22.789	22.081	22.746		22.804	19.492
21.907	19.405	25.696		23.888
20.071	20.273	23.31		21.242
21.415	20.504			23.266
22.543	21.661			22.702

## Sheet: Fig 7M
Fig 7M
OHC1		OHC2		OHC3
Cgn+/+	CgndelG/delG	Cgn+/+	CgndelG/delG	Cgn+/+	CgndelG/delG
32.694	33.547	31.19	36.15	34.386	34.545
35.861	35.5	34.69	34.242	36.844	35.673
37.813	34.082	30.554	36.035	36.208	36.092
36.309	33.258	32.969	36.902	32.651	34.95
34.762	39.707	33.706	36.425	37.828	33.374
34.473	34.82	33.62	37.032	33.461	34.314
36.555	33.504	34.502	31.885	35.355	34.516
34.256	36.208	34.69	37.64	31.639	32.203
37.64	35.456	34.791	31.725	29.354	34.834
36.844	35.586	34.892	37.134	33.576	36.946
36.873	34.56	33.157	33.331	32.752	40.358
40.647	30.829	35.312	37.249	34.719	39.057
37.914	32.694	36.179	36.035	32.347	34.993
36.497	34.965	35.716	37.611	27.836	39.606
41.284	33.114	38.507	37.553	33.533	38.623
29.18	30.916	26.896	38.319	35.254	36.642
28.298	32.983	22.977	43.988	25.045	35.89
30.193	36.7	25.58	41.226	27.011	36.989
27.951	37.712	25.508	35.977	27.995	36.454
29.903	36.888	25.479	38.088	28.125	27.821
31.349	34.863	28.718	36.96	28.226	31.552
32.55	36.974	30.019	36.844	26.737	35.76
34.285	35.398	29.629	41.023	28.067	37.741
32.55	33.114	26.014	39.592	30.41	36.049
31.451	36.092	28.168	37.452	28.718	36.859
32.767	41.544	28.269	40.214	28.935	31.624
34.878	37.336	28.848	34.256	29.643	36.439
28.501	37.162	30.612	34.646	24.438	38.146
29.484	37.755	29.368	34.039	30.091	37.495
29.05	33.938	27.214	35.716	24.553	39.982
30.974	34.993	28.848	35.283	28.573	36.627
34.429	37.784	35.051	35.818	34.025	33.099
32.709	37.148	34.01	33.273	34.791	32.636
34.791	37.134	35.138	35.167	28.935	34.068
33.041	37.003	37.336	34.95	31.349	38.84
36.454	40.749	33.894	34.878	31.133	38.536
31.292	37.018	35.08	36.974	30.251	34.213
34.834	36.873	30.786	34.487	29.282	36.989
35.225	35.832	30.279	36.338	35.138	38.377
37.929	36.223	33.562	33.952	29.47	38.854
37.249	32.868	31.928	35.745	33.504	42.18
37.9	35.543	33.678	32.492	31.017	38.666
36.309	38.03	31.61	38.955	32.767	38.536
36.989	40.112	35.268	37.741	35.774	35.601
36.165	38.536	34.227	38.319	31.465	36.411
33.721	36.223	33.634	35.037	30.106	35.847
35.847	38.232	36.642	37.77	32.68	38.883
36.512	41.515	33.2	37.481	32.044	38.724
39.418	41.529	36.57	41.153	29.441	37.799
33.837	37.177	35.254	34.849	31.118	43.438
39.621	40.416	37.35	35.312	28.992	42.079
38.189	38.406	31.885	37.842	31.104	38.001
40.127	36.989	34.675	39.462	32.145	35.904
36.468	41.79	34.386	39.519	31.075	41.327
31.465	41.472	30.482	40.821	31.74	42.513
35.109	36.28	34.01		33.576	35.63
34.198	40.647	31.74		32.709	38.146
37.871	40.127	35.442		29.296	39.172
39.331	37.293	35.543		31.017
33.88	40.228	32.55		33.764
35.803	36.729			31.176
34.805	37.726			30.699

## Sheet: Fig 7N
Fig 7N
OHC1		OHC2		OHC3
Cgn+/+	CgndelG/delG	Cgn+/+	CgndelG/delG	Cgn+/+	CgndelG/delG
0.656359	0.660357	0.75941	0.676791	0.794364	0.755131
0.643959	0.638282	0.736149	0.72084	0.719384	0.710593
0.609552	0.647439	0.744911	0.699431	0.737213	0.659454
0.617698	0.63738	0.714459	0.617961	0.704603	0.692589
0.622289	0.591054	0.670118	0.544653	0.701438	0.660304
0.642619	0.591356	0.716984	0.606016	0.756702	0.646005
0.611161	0.58005	0.701177	0.594104	0.721878	0.75452
0.658074	0.654966	0.691525	0.510547	0.810329	0.684781
0.646546	0.593383	0.63548	0.628526	0.868468	0.571625
0.612637	0.626173	0.682133	0.529973	0.778651	0.6133
0.616088	0.570718	0.704768	0.541418	0.789845	0.535284
0.59446	0.611632	0.686735	0.490295	0.777989	0.570167
0.593818	0.601517	0.674673	0.610351	0.669212	0.601235
0.60183	0.623223	0.723905	0.57438	0.793253	0.485936
0.614354	0.660687	0.647778	0.505978	0.747294	0.591901
0.782454	0.669783	0.905376	0.557739	0.680065	0.534714
0.713867	0.606767	0.981764	0.463831	0.862008	0.551964
0.685821	0.535068	0.886943	0.506476	0.81104	0.493363
0.821545	0.611583	0.897954	0.569531	0.905483	0.555741
0.686185	0.617409	0.898976	0.52468	0.8144	0.695446
0.665603	0.504776	0.764329	0.533658	0.891412	0.560947
0.614839	0.504895	0.749026	0.543182	0.894005	0.493317
0.588362	0.598056	0.717912	0.493845	0.838244	0.559392
0.55619	0.606994	0.876605	0.514245	0.825945	0.565591
0.616992	0.58373	0.785927	0.468333	0.807647	0.605334
0.589587	0.499133	0.874173	0.46638	0.735614	0.566532
0.603217	0.511999	0.735822	0.507386	0.76831	0.504761
0.701168	0.510118	0.715177	0.467875	0.81361	0.509097
0.69397	0.539266	0.759738	0.524634	0.692466	0.529884
0.674974	0.519801	0.689682	0.54253	0.873376	0.454254
0.612966	0.526448	0.775929	0.540572	0.800616	0.583886
0.596387	0.551847	0.650994	0.618069	0.666363	0.731774
0.678162	0.538333	0.719377	0.565834	0.620936	0.615884
0.563996	0.500377	0.650606	0.511104	0.766096	0.678261
0.564571	0.473637	0.594493	0.612732	0.716355	0.583033
0.578729	0.447471	0.677052	0.562188	0.699483	0.603747
0.570242	0.580474	0.62118	0.485341	0.81594	0.620437
0.533846	0.51295	0.75151	0.501464	0.687385	0.630187
0.614933	0.574263	0.757885	0.523667	0.71111	0.54332
0.586728	0.550893	0.607503	0.547714	0.806651	0.471895
0.58423	0.551235	0.7251	0.548944	0.678456	0.550901
0.584512	0.622851	0.633321	0.589684	0.758971	0.555346
0.569088	0.49695	0.699431	0.578693	0.739189	0.570739
0.550434	0.490277	0.620761	0.51456	0.611561	0.558889
0.588967	0.537342	0.65907	0.51849	0.747243	0.625498
0.590048	0.516964	0.835345	0.501841	0.794426	0.609507
0.683739	0.544648	0.645625	0.501138	0.658843	0.629221
0.521965	0.534313	0.642861	0.537019	0.730589	0.549659
0.583997	0.49339	0.649658	0.437101	0.743623	0.659515
0.613234	0.486591	0.650111	0.550633	0.688187	0.497007
0.519699	0.548842	0.646934	0.522938	0.813466	0.493809
0.542591	0.509035	0.656233	0.575842	0.762892	0.513697
0.583423	0.523453	0.768565	0.467564	0.689594	0.591215
0.536882	0.467121	0.663584	0.518105	0.694256	0.579766
0.666836	0.490572	0.752838	0.521423	0.733932	0.524828
0.507819	0.530899	0.649662		0.691655	0.598625
0.592403	0.483111	0.706616		0.7405	0.61941
0.601753	0.550278	0.641781		0.7784	0.4976
0.556991	0.520339	0.722955		0.770158
0.592414	0.503952	0.716129		0.629132
0.598134	0.558251			0.746279
0.647694	0.574166			0.739503
