# Supplementary material for: Cingulin regulates hair cell cuticular plate morphology and is required for hearing in human and mouse
Source: EMBO Mol Med. 2023 Sep 11;15(11):e17611. doi: 10.15252/emmm.202317611 (PMC10630877; doi:10.15252/emmm.202317611)
Supplement: Supplementary file 12 — Source Data for Figure 8 [file EMMM-15-e17611-s002.zip]

Archive with 20 entries (15 files):
- Figure 8/
- Figure 8/8A/
- Figure 8/8A/HO 16kHz.tif
- Figure 8/8A/HO 32kHz.tif
- Figure 8/8A/HO 8kHz.tif
- Figure 8/8A/WT 16 kHz.tif
- Figure 8/8A/WT 32kHz.tif
- Figure 8/8A/WT 8kHz.tif
- Figure 8/8B/
- Figure 8/8B/HO.tif
- Figure 8/8B/WT.tif
- Figure 8/8C/
- Figure 8/8C/HO 16kHz.tif
- Figure 8/8C/HO 32kHz.tif
- Figure 8/8C/HO 8kHz.tif
- Figure 8/8C/WT 16kHz.tif
- Figure 8/8C/WT 32kHz.tif
- Figure 8/8C/WT 8kHz.tif
- Figure 8/8E-G/
- Figure 8/8E-G/Quantification of width index of OHC hair bundles in 2-months old Cgn-KI mouse.xlsx
