# Supplementary material for: Cingulin regulates hair cell cuticular plate morphology and is required for hearing in human and mouse
Source: EMBO Mol Med. 2023 Sep 11;15(11):e17611. doi: 10.15252/emmm.202317611 (PMC10630877; doi:10.15252/emmm.202317611)
Supplement: Supplementary file 12 — Source Data for Figure 8 [file EMMM-15-e17611-s002.zip › Figure 8/8E-G/Quantification of width index of OHC hair bundles in 2-months old Cgn-KI mouse.xlsx]

## Sheet: Fig 8E
Fig 8E 8kHz
OHC1		OHC2		OHC3
Cgn+/+	CgndelG/delG	Cgn+/+	CgndelG/delG	Cgn+/+	CgndelG/delG
1.31109	1.22798	1.13646	0.878543	1.41986	0.991256
1.29483	1.20017	1.23123	1.1009	1.2923	0.889923
1.20192	1.00378	1.47928	1.14206	1.47504	1.06146
1.18091	0.994158	1.34917	0.9534	1.22655	0.964781
1.19015	1.07696	1.20344	0.99765	1.45913	1.08345
1.27859	1.0174	1.2723	0.944125	1.38975	0.921917
1.24528	0.795886	1.33197	1.17723	1.38059	0.876677
1.09484	1.10638	1.3983	0.827909	1.23064	1.0631
1.29693	0.827003	1.47279	0.952314	1.35433	1.14343
1.22333	0.76592	1.04044	0.883541	1.42657	1.12945
1.24445	0.927562	1.59365	1.01748	1.52033	1.13576
1.06805	0.983346	1.25433	0.936726	1.46348	1.24056
1.38564	1.09297	1.25906	1.02274	1.50922	1.12903
1.49012	0.921163	1.34158	0.901914	1.26539	1.04933
1.22247	0.927029	1.40816	1.19488	1.28092	1.06166
0.899966	1.07202	1.00229	1.00719	1.3275	1.0176
1.19529	1.06346	1.27229	0.912993	1.28928	0.861304
0.983262	0.903054	1.15127	1.01836	1.25239	1.01263
1.17774	1.04569	1.10395	1.05037	1.31875	0.984915
1.34593	1.21647	1.38964	0.992251	1.17144	0.81126
1.28524	0.967468	1.23487	1.13598	1.3626	1.094
1.1737	0.824334	1.28337	1.09263	1.62112	1.03285
1.11573	1.10579	1.11253	0.912157	1.37129	0.845798
1.18941	1.11554	1.17489	0.903426	1.61487	1.02374
0.992992	1.13649	1.21047	0.958931	1.53916	1.05311
1.20707	1.05768	1.08895	0.866312	1.23887	1.02597
1.34704	1.00075	1.21386	1.0766	1.32671	0.918382
1.25918	1.1313	1.20686	0.889052	1.55249	1.00925
1.1176	0.957756	1.40806	1.21184	1.28351	1.06797
1.10999	1.09144	1.20714	0.999622	1.24177	0.982777
1.17635	1.17757	1.18643	1.06152	1.18493	0.968592
1.17527	0.997615	1.29768	1.13912		1.15434
1.13474	0.968254		1.09313		1.05424
	0.953479				1.15035

## Sheet: Fig 8F
Fig 8F 16kHz
OHC1		OHC2		OHC3
Cgn+/+	CgndelG/delG	Cgn+/+	CgndelG/delG	Cgn+/+	CgndelG/delG
2.04543	1.2728	1.91828	1.07089	1.87494	1.52788
1.83473	1.53615	1.93321	1.24804	1.74293	1.40206
2.17336	1.31421	1.87494	1.1275	1.76668	1.44253
2.11494	1.26056	1.87111	1.32079	1.77035	1.45097
1.94934	1.21607	1.96281	0.975271	1.5408	1.3932
2.066	1.17969	1.77616	1.2918	1.80181	1.43044
2.17677	1.19698	1.87132	1.24613	1.85379	1.15064
2.13841	0.949982	1.94609	1.27761	1.70505	1.46601
2.04908	1.20955	2.10807	1.1404	1.60871	1.04131
2.20359	1.36762	2.02215	0.955949	1.92709	1.42768
1.71819	1.25588	1.75324	1.39675	1.7149	1.40922
2.15142	1.03994	2.02776	1.11263	1.8712	1.63358
2.0881	1.15484	1.74331	1.38662	1.62343	1.58906
1.88541	1.51549	2.13353	1.2467	1.94197	1.45374
1.44618	1.17486	1.81965	1.33141	2.01097	1.23556
1.76249	1.21172	1.89766	1.4104	1.60352	1.30873
2.1732	1.34758	1.87971	1.36858	1.84099	1.3785
1.81814	1.11712	1.89943	1.27397	2.10554	1.35859
1.69966	1.10353	2.01524	1.32158	1.88867	1.52032
1.80735	0.957711	1.86999	1.23545	2.26336	1.49934
1.75272	1.24924	2.12238	1.37227	2.17527	1.16259
1.68907	1.0548	1.9843	1.16962	2.08409	1.28882
1.88039	1.28782	1.96591	1.32054	1.9297	1.20721
1.91911	1.04855	1.94456	1.25349	1.74527	1.36395
1.70236	1.21753	1.87057	1.26008	2.00773	1.39827
1.70236	1.32883	1.87057	1.39539	1.5823	1.1932
1.4713	1.33886	1.61942	1.29801	2.07928	1.2754
1.56193	1.20326	1.90274	1.30589	2.07928	1.27374
1.6359	1.19229	1.62431	1.32082	1.71807	1.29945
1.60333	1.16149	1.64237	1.34924	1.83579	1.54005
1.59168	1.2043	1.71563	1.00661	1.88365	1.32771
	1.04447	2.02267	1.36341	1.59933	1.28687
		1.85063		1.95002	1.3799
		1.66947			1.43551
		1.81281			1.34967
		1.69983
		1.75683

## Sheet: Fig 8G
Fig 8G 32kHz
OHC1		OHC2		OHC3
Cgn+/+	CgndelG/delG	Cgn+/+	CgndelG/delG	Cgn+/+	CgndelG/delG
2.58138	1.36928	2.47934	1.64324	2.61173	1.16238
3.25369	1.33968	2.77778	1.48791	2.86598	1.24609
2.76349	1.2272	2.81653	1.31693	2.55617	1.52306
2.62018	1.17248	2.48032	1.12099	2.08895	1.19631
3.29984	1.21251	2.5107	1.31117	2.23878	1.47201
2.37202	1.16087	2.18562	0.953645	2.40987	1.17107
2.5835	1.35038	2.35003	1.55692	2.75261	1.11136
2.45131	1.41745	2.26147	1.12778	2.47667	1.50866
2.28453	0.886179	2.27171	1.46801	2.07172	1.22864
2.5716	1.68567	2.06059	1.01011	2.12543	1.29792
1.84578	1.05119	2.25485	1.27778	2.5316	1.25078
2.49184	1.18487	1.92721	1.4069	2.97498	1.2417
3.30534	1.39714	2.55897	1.37719	2.5265	1.33177
3.76314	1.26548	2.48083	1.25586	2.06624	1.27176
2.81664	1.55737	2.8145	1.39857	2.40902	1.42716
2.92128	1.03179	2.52815	1.39268	2.26754	1.45383
2.82215	1.51484	2.4789	1.39421	2.10519	1.66358
2.96244	1.27937	2.2008	1.41411	2.46804	1.40401
3.11135	0.897295	2.56684	1.37421	2.17766	1.61005
3.54774	1.04892	2.42083	1.1007	2.22167	1.20008
2.51098	1.31762	2.67636	1.0603	2.38309	1.43842
2.38784	1.20472	2.39744	1.17312	2.28353	1.66513
3.21509	1.3042	2.36197	1.64435	2.08207	1.64819
2.63651	1.42878	3.06875	1.59344	2.4476	1.0875
2.63651	1.23721	2.64423	1.35141	2.22074	1.35537
2.35338	1.3141	3.04582	1.46512	1.96054	1.32097
2.17882	1.34943	2.42226	0.54176	1.96071	1.43347
2.81631	1.39681	2.56264	1.27077	1.99354	1.51032
2.48974		3.22676	1.56781	2.32333	1.44876
2.55087		3.01477	1.6559	2.2869	1.10054
2.68731		3.17987	1.20239	1.84202	1.60331
2.44894			1.22405	2.62559	1.43362
2.38706			1.49338	3.08074	1.42575
2.75258			1.75716	2.71034
			1.40249	3.15016
			1.24579
			1.17441
